# Supplementary material for: Prediction of Side Effects Using Comprehensive Similarity Measures
Source: Biomed Res Int. 2020 Feb 27;2020:1357630. doi: 10.1155/2020/1357630 (PMC7064827; doi:10.1155/2020/1357630)
Supplement: Supplementary Materials — Supplementary Table 1: 188,568 novel drug-side effect associations. [file 1357630.f1.xlsx]

## Sheet: Sheet1
Drug ID (DrugBank ID)	Side effect ID (UMLS)	Drug Name	Side effect name
DB00014	C0001807	Goserelin	Aggression
DB00014	C0001824	Goserelin	Agranulocytosis
DB00014	C0001925	Goserelin	Albuminuria
DB00014	C0002622	Goserelin	Amnesia
DB00014	C0002874	Goserelin	Aplastic anaemia
DB00014	C0002878	Goserelin	Haemolytic anaemia
DB00014	C0002884	Goserelin	Hypochromic anaemia
DB00014	C0002965	Goserelin	Angina unstable
DB00014	C0002994	Goserelin	Angioedema
DB00014	C0003578	Goserelin	Apnoea
DB00014	C0003864	Goserelin	Arthritis
DB00014	C0003962	Goserelin	Ascites
DB00014	C0004238	Goserelin	Atrial fibrillation
DB00014	C0004245	Goserelin	Atrioventricular block
DB00014	C0005684	Goserelin	Bladder cancer
DB00014	C0005758	Goserelin	Blister
DB00014	C0005778	Goserelin	Clotting
DB00014	C0005779	Goserelin	Coagulopathy
DB00014	C0006625	Goserelin	Cachexia
DB00014	C0006826	Goserelin	Neoplasm malignant
DB00014	C0006840	Goserelin	Candida infection
DB00014	C0006849	Goserelin	Oral candidiasis
DB00014	C0007222	Goserelin	Cardiovascular disorder
DB00014	C0007785	Goserelin	Cerebral infarction
DB00014	C0007971	Goserelin	Cheilitis
DB00014	C0008325	Goserelin	Cholecystitis
DB00014	C0008350	Goserelin	Cholelithiasis
DB00014	C0009319	Goserelin	Colitis
DB00014	C0009763	Goserelin	Conjunctivitis
DB00014	C0009782	Goserelin	Connective tissue disorder
DB00014	C0010481	Goserelin	Cushing's syndrome
DB00014	C0010520	Goserelin	Cyanosis
DB00014	C0011168	Goserelin	Dysphagia
DB00014	C0011206	Goserelin	Delirium
DB00014	C0011603	Goserelin	Dermatitis
DB00014	C0011606	Goserelin	Dermatitis exfoliative
DB00014	C0012569	Goserelin	Diplopia
DB00014	C0013362	Goserelin	Dysarthria
DB00014	C0013378	Goserelin	Dysgeusia
DB00014	C0013428	Goserelin	Dysuria
DB00014	C0013456	Goserelin	Ear pain
DB00014	C0013595	Goserelin	Eczema
DB00014	C0014518	Goserelin	Toxic epidermal necrolysis
DB00014	C0014724	Goserelin	Eructation
DB00014	C0014742	Goserelin	Erythema multiforme
DB00014	C0016382	Goserelin	Flushing
DB00014	C0016512	Goserelin	Foot pain
DB00014	C0017168	Goserelin	Gastrooesophageal reflux disease
DB00014	C0017178	Goserelin	Gastrointestinal disorder
DB00014	C0017601	Goserelin	Glaucoma
DB00014	C0018790	Goserelin	Cardiac arrest
DB00014	C0018808	Goserelin	Cardiac murmur
DB00014	C0018939	Goserelin	Blood disorder
DB00014	C0018944	Goserelin	Haematoma
DB00014	C0019054	Goserelin	Haemolysis
DB00014	C0019087	Goserelin	Haemorrhagic disorder
DB00014	C0019112	Goserelin	Haemorrhoids
DB00014	C0019209	Goserelin	Hepatomegaly
DB00014	C0019270	Goserelin	Hernia
DB00014	C0019521	Goserelin	Hiccups
DB00014	C0020295	Goserelin	Hydronephrosis
DB00014	C0020453	Goserelin	Hyperaesthesia
DB00014	C0020461	Goserelin	Hyperkalaemia
DB00014	C0020488	Goserelin	Hypernatraemia
DB00014	C0020555	Goserelin	Hypertrichosis
DB00014	C0020557	Goserelin	Hypertriglyceridaemia
DB00014	C0020580	Goserelin	Hypoaesthesia
DB00014	C0020598	Goserelin	Hypocalcaemia
DB00014	C0020615	Goserelin	Hypoglycaemia
DB00014	C0020621	Goserelin	Hypokalaemia
DB00014	C0020651	Goserelin	Orthostatic hypotension
DB00014	C0021368	Goserelin	Inflammation
DB00014	C0021843	Goserelin	Intestinal obstruction
DB00014	C0022107	Goserelin	Irritability
DB00014	C0022116	Goserelin	Ischaemia
DB00014	C0022354	Goserelin	Jaundice cholestatic
DB00014	C0022568	Goserelin	Keratitis
DB00014	C0022650	Goserelin	Calculus of kidney
DB00014	C0022660	Goserelin	Renal failure acute
DB00014	C0023052	Goserelin	Laryngeal oedema
DB00014	C0023066	Goserelin	Laryngospasm
DB00014	C0023222	Goserelin	Leg pain
DB00014	C0023518	Goserelin	Leukocytosis
DB00014	C0023533	Goserelin	Leukorrhea
DB00014	C0023895	Goserelin	Liver disorder
DB00014	C0024282	Goserelin	Lymphocytosis
DB00014	C0024312	Goserelin	Lymphopenia
DB00014	C0025061	Goserelin	Mediastinal disorder
DB00014	C0025218	Goserelin	Chloasma
DB00014	C0025222	Goserelin	Melaena
DB00014	C0025320	Goserelin	Menopause
DB00014	C0025345	Goserelin	Menstrual disorder
DB00014	C0025517	Goserelin	Metabolic disorder
DB00014	C0025874	Goserelin	Metrorrhagia
DB00014	C0026766	Goserelin	Multi-organ failure
DB00014	C0026821	Goserelin	Cramp muscle
DB00014	C0026848	Goserelin	Myopathy
DB00014	C0026857	Goserelin	Musculoskeletal disorder
DB00014	C0026858	Goserelin	Musculoskeletal pain
DB00014	C0026946	Goserelin	Fungal infection
DB00014	C0026961	Goserelin	Mydriasis
DB00014	C0027066	Goserelin	Myoclonus
DB00014	C0027339	Goserelin	Nail disorder
DB00014	C0027424	Goserelin	Nasal congestion
DB00014	C0027441	Goserelin	Nasopharyngitis
DB00014	C0027540	Goserelin	Necrosis
DB00014	C0027707	Goserelin	Nephritis interstitial
DB00014	C0027796	Goserelin	Neuralgia
DB00014	C0027813	Goserelin	Neuritis
DB00014	C0027947	Goserelin	Neutropenia
DB00014	C0028081	Goserelin	Night sweats
DB00014	C0028738	Goserelin	Nystagmus
DB00014	C0028961	Goserelin	Oliguria
DB00014	C0029408	Goserelin	Osteoarthritis
DB00014	C0029445	Goserelin	Osteonecrosis
DB00014	C0030196	Goserelin	Pain in extremity
DB00014	C0030232	Goserelin	Pallor
DB00014	C0030312	Goserelin	Pancytopenia
DB00014	C0031039	Goserelin	Pericardial effusion
DB00014	C0031046	Goserelin	Pericarditis
DB00014	C0031117	Goserelin	Neuropathy peripheral
DB00014	C0031542	Goserelin	Phlebitis
DB00014	C0032227	Goserelin	Pleural effusion
DB00014	C0032617	Goserelin	Polyuria
DB00014	C0033575	Goserelin	Prostatic disorder
DB00014	C0034063	Goserelin	Pulmonary oedema
DB00014	C0034069	Goserelin	Pulmonary fibrosis
DB00014	C0034150	Goserelin	Purpura
DB00014	C0034155	Goserelin	Thrombotic thrombocytopenic purpura
DB00014	C0034882	Goserelin	Rectal disorder
DB00014	C0035078	Goserelin	Renal failure
DB00014	C0035222	Goserelin	Acute respiratory distress syndrome
DB00014	C0035243	Goserelin	Respiratory tract infection
DB00014	C0035333	Goserelin	Retinitis
DB00014	C0035410	Goserelin	Rhabdomyolysis
DB00014	C0036454	Goserelin	Scotoma
DB00014	C0036973	Goserelin	Shivering
DB00014	C0037274	Goserelin	Skin disorder
DB00014	C0037763	Goserelin	Muscle spasms
DB00014	C0038160	Goserelin	Staphylococcal infection
DB00014	C0038325	Goserelin	Stevens-Johnson syndrome
DB00014	C0038358	Goserelin	Gastric ulcer
DB00014	C0038362	Goserelin	Stomatitis
DB00014	C0038435	Goserelin	Stress
DB00014	C0039070	Goserelin	Syncope
DB00014	C0039239	Goserelin	Sinus tachycardia
DB00014	C0039240	Goserelin	Supraventricular tachycardia
DB00014	C0040038	Goserelin	Thromboembolism
DB00014	C0040053	Goserelin	Thrombosis
DB00014	C0040264	Goserelin	Tinnitus
DB00014	C0040479	Goserelin	Torsade de pointes
DB00014	C0040822	Goserelin	Tremor
DB00014	C0041657	Goserelin	Loss of consciousness
DB00014	C0042256	Goserelin	Vaginal itching
DB00014	C0042487	Goserelin	Venous thrombosis
DB00014	C0042510	Goserelin	Ventricular fibrillation
DB00014	C0042514	Goserelin	Ventricular tachycardia
DB00014	C0042571	Goserelin	Vertigo
DB00014	C0042769	Goserelin	Viral infection
DB00014	C0042790	Goserelin	Disorder sight
DB00014	C0043096	Goserelin	Weight decreased
DB00014	C0043144	Goserelin	Wheezing
DB00014	C0085584	Goserelin	Encephalopathy
DB00014	C0085605	Goserelin	Hepatic failure
DB00014	C0085624	Goserelin	Burning sensation
DB00014	C0085628	Goserelin	Stupor
DB00014	C0085641	Goserelin	Rash pustular
DB00014	C0085688	Goserelin	Breast engorgement
DB00014	C0086543	Goserelin	Cataract
DB00014	C0149745	Goserelin	Mouth ulceration
DB00014	C0149904	Goserelin	Hepatitis cholestatic
DB00014	C0149937	Goserelin	Acute interstitial nephritis
DB00014	C0151539	Goserelin	Blood urea increased
DB00014	C0151547	Goserelin	Cataract specified
DB00014	C0151578	Goserelin	Creatinine increased
DB00014	C0151602	Goserelin	Swelling face
DB00014	C0151636	Goserelin	Ventricular extrasystoles
DB00014	C0151662	Goserelin	Gamma-glutamyltransferase increased
DB00014	C0151671	Goserelin	Glucose tolerance decreased
DB00014	C0151701	Goserelin	Pulmonary haemorrhage
DB00014	C0151717	Goserelin	Skin hypertrophy
DB00014	C0151723	Goserelin	Hypomagnesaemia
DB00014	C0151736	Goserelin	Accidental injury
DB00014	C0151740	Goserelin	Intracranial pressure increased
DB00014	C0151744	Goserelin	Myocardial ischaemia
DB00014	C0151754	Goserelin	Lactic dehydrogenase activity increased
DB00014	C0151763	Goserelin	Hepatocellular injury
DB00014	C0151766	Goserelin	Liver function test abnormal
DB00014	C0151773	Goserelin	Bone marrow depression
DB00014	C0151785	Goserelin	Mucous membrane disorder
DB00014	C0151786	Goserelin	Muscular weakness
DB00014	C0151798	Goserelin	Hepatic necrosis
DB00014	C0151827	Goserelin	Eye pain
DB00014	C0151828	Goserelin	Injection site pain
DB00014	C0151904	Goserelin	Aspartate aminotransferase increased
DB00014	C0151905	Goserelin	Alanine aminotransferase increased
DB00014	C0151942	Goserelin	Arterial thrombosis
DB00014	C0152030	Goserelin	Skin irritation
DB00014	C0152227	Goserelin	Lacrimation increased
DB00014	C0152459	Goserelin	Skin striae
DB00014	C0155169	Goserelin	Ocular hyperaemia
DB00014	C0162119	Goserelin	Haemoglobin decreased
DB00014	C0162285	Goserelin	Eyelid oedema
DB00014	C0162297	Goserelin	Respiratory arrest
DB00014	C0162298	Goserelin	Joint stiffness
DB00014	C0162834	Goserelin	Skin hyperpigmentation
DB00014	C0205204	Goserelin	Scab
DB00014	C0206061	Goserelin	Interstitial pneumonia
DB00014	C0206062	Goserelin	Interstitial lung disease
DB00014	C0220870	Goserelin	Lightheadedness
DB00014	C0221203	Goserelin	Rash vesicular
DB00014	C0221423	Goserelin	Sickness
DB00014	C0227791	Goserelin	Vaginal discharge
DB00014	C0231837	Goserelin	Respiratory rate decreased
DB00014	C0231919	Goserelin	Nasal dryness
DB00014	C0232459	Goserelin	Digestion impaired
DB00014	C0232462	Goserelin	Decreased appetite
DB00014	C0232492	Goserelin	Abdominal pain upper
DB00014	C0232493	Goserelin	Epigastric pain
DB00014	C0232495	Goserelin	Abdominal pain lower
DB00014	C0233407	Goserelin	Disorientation
DB00014	C0233794	Goserelin	Memory impairment
DB00014	C0234215	Goserelin	Discomfort
DB00014	C0234632	Goserelin	Visual acuity reduced
DB00014	C0234913	Goserelin	Rash erythematous
DB00014	C0235146	Goserelin	Euphoric mood
DB00014	C0235266	Goserelin	Eye irritation
DB00014	C0235378	Goserelin	Hepatotoxicity
DB00014	C0235431	Goserelin	Blood creatinine increased
DB00014	C0235437	Goserelin	Gravitational oedema
DB00014	C0235490	Goserelin	Peripheral ischaemia
DB00014	C0235996	Goserelin	Hepatic enzyme increased
DB00014	C0237849	Goserelin	Skin exfoliation
DB00014	C0239377	Goserelin	Pain in arm
DB00014	C0239454	Goserelin	Erythema of eyelid
DB00014	C0242429	Goserelin	Throat sore
DB00014	C0262985	Goserelin	Dermatitis psoriasiform
DB00014	C0262988	Goserelin	Cutaneous vasculitis
DB00014	C0267792	Goserelin	Hepatobiliary disease
DB00014	C0267797	Goserelin	Hepatitis acute
DB00014	C0268000	Goserelin	Fluid retention
DB00014	C0271051	Goserelin	Macular oedema
DB00014	C0281774	Goserelin	Acute psychosis
DB00014	C0311468	Goserelin	Blood bilirubin increased
DB00014	C0340865	Goserelin	Anaphylactoid reaction
DB00014	C0344315	Goserelin	Depressed mood
DB00014	C0349506	Goserelin	Photosensitivity
DB00014	C0349790	Goserelin	Exacerbation of asthma
DB00014	C0392025	Goserelin	Enlargement abdomen
DB00014	C0392171	Goserelin	Influenza-like symptoms
DB00014	C0392386	Goserelin	Platelet count decreased
DB00014	C0392618	Goserelin	Postoperative infection
DB00014	C0392699	Goserelin	Dysaesthesia
DB00014	C0423791	Goserelin	Rash maculo-papular
DB00014	C0424000	Goserelin	Suicidal ideation
DB00014	C0424790	Goserelin	Rigors
DB00014	C0425945	Goserelin	Prolonged menses
DB00014	C0428977	Goserelin	Bradycardia
DB00014	C0438215	Goserelin	Laboratory test abnormal
DB00014	C0442874	Goserelin	Neuropathy
DB00014	C0456909	Goserelin	Blindness
DB00014	C0474381	Goserelin	Chromatopsia
DB00014	C0476089	Goserelin	Endometrial cancer
DB00014	C0476273	Goserelin	Respiratory distress
DB00014	C0497156	Goserelin	Lymphadenopathy
DB00014	C0497247	Goserelin	Blood pressure increased
DB00014	C0497327	Goserelin	Dementia
DB00014	C0497365	Goserelin	Rash generalised
DB00014	C0520966	Goserelin	Coordination abnormal
DB00014	C0521839	Goserelin	Influenza like illness
DB00014	C0522067	Goserelin	Hepatic pain
DB00014	C0542571	Goserelin	Face oedema
DB00014	C0546884	Goserelin	Hypovolaemia
DB00014	C0547030	Goserelin	Visual disturbance
DB00014	C0558489	Goserelin	Renal pain
DB00014	C0595916	Goserelin	Nephropathy toxic
DB00014	C0595929	Goserelin	Cholesterol serum elevated
DB00014	C0677500	Goserelin	Stinging
DB00014	C0687133	Goserelin	Drug interaction
DB00014	C0699893	Goserelin	Skin carcinoma
DB00014	C0700225	Goserelin	Serum creatinine increased
DB00014	C0700361	Goserelin	Emotional distress
DB00014	C0700590	Goserelin	Sweating increased
DB00014	C0743680	Goserelin	Eye oedema
DB00014	C0851341	Goserelin	Infestation NOS
DB00014	C0851353	Goserelin	Blood and lymphatic system disorders
DB00014	C0853813	Goserelin	Local reaction
DB00014	C0854467	Goserelin	Myelosuppression
DB00014	C0857496	Goserelin	Thromboembolic event
DB00014	C0858635	Goserelin	Pharyngolaryngeal pain
DB00014	C0877359	Goserelin	Raised liver function tests
DB00014	C0947912	Goserelin	Myasthenia
DB00014	C0948807	Goserelin	Hepatic impairment
DB00014	C1140680	Goserelin	Ovarian cancer
DB00014	C1258215	Goserelin	Ileus
DB00014	C1260880	Goserelin	Rhinorrhoea
DB00014	C1456784	Goserelin	Paranoia
DB00014	C1519353	Goserelin	Rash papular
DB00014	C1861172	Goserelin	Venous thromboembolism
DB00014	C1956346	Goserelin	Coronary artery disease
DB00014	C1963951	Goserelin	Acute overdose
DB00014	C2364111	Goserelin	Ageusia
DB00014	C2939186	Goserelin	Mood alteration NOS
DB00014	C3665386	Goserelin	Abnormal vision
DB00035	C0000731	Desmopressin	Abdominal distension
DB00035	C0001824	Desmopressin	Agranulocytosis
DB00035	C0002170	Desmopressin	Alopecia
DB00035	C0002622	Desmopressin	Amnesia
DB00035	C0002871	Desmopressin	Anaemia
DB00035	C0002962	Desmopressin	Angina pectoris
DB00035	C0002994	Desmopressin	Angioedema
DB00035	C0003467	Desmopressin	Anxiety
DB00035	C0003862	Desmopressin	Arthralgia
DB00035	C0003864	Desmopressin	Arthritis
DB00035	C0004238	Desmopressin	Atrial fibrillation
DB00035	C0004604	Desmopressin	Back pain
DB00035	C0004936	Desmopressin	Mental disorder
DB00035	C0005779	Desmopressin	Coagulopathy
DB00035	C0006266	Desmopressin	Bronchospasm
DB00035	C0006277	Desmopressin	Bronchitis
DB00035	C0006840	Desmopressin	Candida infection
DB00035	C0011124	Desmopressin	Libido decreased
DB00035	C0011168	Desmopressin	Dysphagia
DB00035	C0011175	Desmopressin	Dehydration
DB00035	C0013144	Desmopressin	Drowsiness
DB00035	C0013378	Desmopressin	Dysgeusia
DB00035	C0013395	Desmopressin	Dyspepsia
DB00035	C0013404	Desmopressin	Dyspnoea
DB00035	C0013491	Desmopressin	Ecchymosis
DB00035	C0013922	Desmopressin	Embolism
DB00035	C0014130	Desmopressin	Endocrine disorder
DB00035	C0014724	Desmopressin	Eructation
DB00035	C0015376	Desmopressin	Extravasation
DB00035	C0015397	Desmopressin	Eye disorder
DB00035	C0015672	Desmopressin	Fatigue
DB00035	C0016199	Desmopressin	Flank pain
DB00035	C0016204	Desmopressin	Flatulence
DB00035	C0017152	Desmopressin	Gastritis
DB00035	C0017168	Desmopressin	Gastrooesophageal reflux disease
DB00035	C0017181	Desmopressin	Gastrointestinal haemorrhage
DB00035	C0017601	Desmopressin	Glaucoma
DB00035	C0018524	Desmopressin	Hallucination
DB00035	C0018799	Desmopressin	Cardiac disorder
DB00035	C0018801	Desmopressin	Cardiac failure
DB00035	C0018965	Desmopressin	Haematuria
DB00035	C0019825	Desmopressin	Hoarseness
DB00035	C0020461	Desmopressin	Hyperkalaemia
DB00035	C0020538	Desmopressin	Hypertension
DB00035	C0020621	Desmopressin	Hypokalaemia
DB00035	C0020649	Desmopressin	Hypotension
DB00035	C0021053	Desmopressin	Immune system disorder
DB00035	C0021400	Desmopressin	Influenza
DB00035	C0022346	Desmopressin	Jaundice
DB00035	C0023052	Desmopressin	Laryngeal oedema
DB00035	C0023530	Desmopressin	Leukopenia
DB00035	C0025061	Desmopressin	Mediastinal disorder
DB00035	C0025222	Desmopressin	Melaena
DB00035	C0026821	Desmopressin	Cramp muscle
DB00035	C0026946	Desmopressin	Fungal infection
DB00035	C0027051	Desmopressin	Myocardial infarction
DB00035	C0027441	Desmopressin	Nasopharyngitis
DB00035	C0027651	Desmopressin	Neoplasm
DB00035	C0027765	Desmopressin	Nervous system disorder
DB00035	C0028081	Desmopressin	Night sweats
DB00035	C0030196	Desmopressin	Pain in extremity
DB00035	C0030252	Desmopressin	Palpitations
DB00035	C0030312	Desmopressin	Pancytopenia
DB00035	C0030554	Desmopressin	Paraesthesia
DB00035	C0031256	Desmopressin	Petechiae
DB00035	C0031350	Desmopressin	Pharyngitis
DB00035	C0032227	Desmopressin	Pleural effusion
DB00035	C0033774	Desmopressin	Pruritus
DB00035	C0033975	Desmopressin	Psychotic disorder
DB00035	C0034063	Desmopressin	Pulmonary oedema
DB00035	C0036974	Desmopressin	Shock
DB00035	C0036980	Desmopressin	Cardiogenic shock
DB00035	C0037195	Desmopressin	Sinus headache
DB00035	C0037274	Desmopressin	Skin disorder
DB00035	C0038325	Desmopressin	Stevens-Johnson syndrome
DB00035	C0038362	Desmopressin	Stomatitis
DB00035	C0038990	Desmopressin	Sweating
DB00035	C0039231	Desmopressin	Tachycardia
DB00035	C0040034	Desmopressin	Thrombocytopenia
DB00035	C0040264	Desmopressin	Tinnitus
DB00035	C0040479	Desmopressin	Torsade de pointes
DB00035	C0042023	Desmopressin	Pollakiuria
DB00035	C0042029	Desmopressin	Urinary tract infection
DB00035	C0042109	Desmopressin	Urticaria
DB00035	C0042373	Desmopressin	Angiopathy
DB00035	C0042510	Desmopressin	Ventricular fibrillation
DB00035	C0042571	Desmopressin	Vertigo
DB00035	C0042769	Desmopressin	Viral infection
DB00035	C0043096	Desmopressin	Weight decreased
DB00035	C0043352	Desmopressin	Dry mouth
DB00035	C0085631	Desmopressin	Agitation
DB00035	C0085633	Desmopressin	Mood swings
DB00035	C0085649	Desmopressin	Oedema peripheral
DB00035	C0086543	Desmopressin	Cataract
DB00035	C0151636	Desmopressin	Ventricular extrasystoles
DB00035	C0151671	Desmopressin	Glucose tolerance decreased
DB00035	C0151735	Desmopressin	Injection site reaction
DB00035	C0151786	Desmopressin	Muscular weakness
DB00035	C0151799	Desmopressin	Skin necrosis
DB00035	C0151827	Desmopressin	Eye pain
DB00035	C0151908	Desmopressin	Dry skin
DB00035	C0162429	Desmopressin	Malnutrition
DB00035	C0162830	Desmopressin	Photosensitivity reaction
DB00035	C0178298	Desmopressin	Unspecified disorder of skin and subcutaneous tissue
DB00035	C0221512	Desmopressin	Stomach ache
DB00035	C0231218	Desmopressin	Malaise
DB00035	C0231528	Desmopressin	Myalgia
DB00035	C0231919	Desmopressin	Nasal dryness
DB00035	C0232462	Desmopressin	Decreased appetite
DB00035	C0232487	Desmopressin	Abdominal discomfort
DB00035	C0232492	Desmopressin	Abdominal pain upper
DB00035	C0232495	Desmopressin	Abdominal pain lower
DB00035	C0235490	Desmopressin	Peripheral ischaemia
DB00035	C0268000	Desmopressin	Fluid retention
DB00035	C0314719	Desmopressin	Dry eye
DB00035	C0340865	Desmopressin	Anaphylactoid reaction
DB00035	C0344232	Desmopressin	Vision blurred
DB00035	C0349506	Desmopressin	Photosensitivity
DB00035	C0392156	Desmopressin	Akathisia
DB00035	C0424295	Desmopressin	Hyperkinesia
DB00035	C0426576	Desmopressin	Gastrointestinal symptom NOS
DB00035	C0428977	Desmopressin	Bradycardia
DB00035	C0476273	Desmopressin	Respiratory distress
DB00035	C0542571	Desmopressin	Face oedema
DB00035	C0546817	Desmopressin	Fluid overload
DB00035	C0600142	Desmopressin	Hot flush
DB00035	C0677500	Desmopressin	Stinging
DB00035	C0700590	Desmopressin	Sweating increased
DB00035	C0851341	Desmopressin	Infestation NOS
DB00035	C0851353	Desmopressin	Blood and lymphatic system disorders
DB00035	C0851578	Desmopressin	Sleep disorder
DB00035	C0917801	Desmopressin	Insomnia
DB00035	C1145670	Desmopressin	Respiratory failure
DB00035	C2129214	Desmopressin	Loose stools
DB00035	C2830004	Desmopressin	Somnolence
DB00035	C3665347	Desmopressin	Visual impairment
DB00035	C3665386	Desmopressin	Abnormal vision
DB00091	C0000729	Ciclosporin	Abdominal cramps
DB00091	C0000768	Ciclosporin	Congenital anomaly
DB00091	C0001122	Ciclosporin	Acidosis
DB00091	C0001807	Ciclosporin	Aggression
DB00091	C0001824	Ciclosporin	Agranulocytosis
DB00091	C0001925	Ciclosporin	Albuminuria
DB00091	C0002622	Ciclosporin	Amnesia
DB00091	C0002792	Ciclosporin	Anaphylactic shock
DB00091	C0002874	Ciclosporin	Aplastic anaemia
DB00091	C0002878	Ciclosporin	Haemolytic anaemia
DB00091	C0002884	Ciclosporin	Hypochromic anaemia
DB00091	C0002962	Ciclosporin	Angina pectoris
DB00091	C0002965	Ciclosporin	Angina unstable
DB00091	C0003126	Ciclosporin	Anosmia
DB00091	C0003460	Ciclosporin	Anuria
DB00091	C0003537	Ciclosporin	Aphasia
DB00091	C0003578	Ciclosporin	Apnoea
DB00091	C0003864	Ciclosporin	Arthritis
DB00091	C0003962	Ciclosporin	Ascites
DB00091	C0004238	Ciclosporin	Atrial fibrillation
DB00091	C0004239	Ciclosporin	Atrial flutter
DB00091	C0004245	Ciclosporin	Atrioventricular block
DB00091	C0004604	Ciclosporin	Back pain
DB00091	C0005741	Ciclosporin	Blepharitis
DB00091	C0005758	Ciclosporin	Blister
DB00091	C0005940	Ciclosporin	Bone disorder
DB00091	C0006846	Ciclosporin	Skin candida
DB00091	C0006849	Ciclosporin	Oral candidiasis
DB00091	C0006852	Ciclosporin	Vaginal moniliasis
DB00091	C0007117	Ciclosporin	Basal cell carcinoma
DB00091	C0007286	Ciclosporin	Carpal tunnel syndrome
DB00091	C0007682	Ciclosporin	Central nervous system disorder
DB00091	C0007785	Ciclosporin	Cerebral infarction
DB00091	C0007787	Ciclosporin	Transient ischaemic attack
DB00091	C0007820	Ciclosporin	Cerebrovascular disorder
DB00091	C0007971	Ciclosporin	Cheilitis
DB00091	C0008035	Ciclosporin	Chest wall pain
DB00091	C0008049	Ciclosporin	Varicella
DB00091	C0008311	Ciclosporin	Cholangitis
DB00091	C0008325	Ciclosporin	Cholecystitis
DB00091	C0008350	Ciclosporin	Cholelithiasis
DB00091	C0009319	Ciclosporin	Colitis
DB00091	C0009443	Ciclosporin	Common cold
DB00091	C0009760	Ciclosporin	Conjunctival haemorrhage
DB00091	C0009938	Ciclosporin	Contusion
DB00091	C0010481	Ciclosporin	Cushing's syndrome
DB00091	C0010520	Ciclosporin	Cyanosis
DB00091	C0010692	Ciclosporin	Cystitis
DB00091	C0010823	Ciclosporin	Cytomegalovirus infection
DB00091	C0011071	Ciclosporin	Sudden death
DB00091	C0011175	Ciclosporin	Dehydration
DB00091	C0011206	Ciclosporin	Delirium
DB00091	C0011551	Ciclosporin	Depersonalisation
DB00091	C0011606	Ciclosporin	Dermatitis exfoliative
DB00091	C0011609	Ciclosporin	Drug eruption
DB00091	C0011615	Ciclosporin	Dermatitis atopic
DB00091	C0012569	Ciclosporin	Diplopia
DB00091	C0012739	Ciclosporin	Disseminated intravascular coagulation
DB00091	C0013144	Ciclosporin	Drowsiness
DB00091	C0013491	Ciclosporin	Ecchymosis
DB00091	C0013922	Ciclosporin	Embolism
DB00091	C0014130	Ciclosporin	Endocrine disorder
DB00091	C0014356	Ciclosporin	Enterocolitis
DB00091	C0014457	Ciclosporin	Eosinophilia
DB00091	C0014518	Ciclosporin	Toxic epidermal necrolysis
DB00091	C0015376	Ciclosporin	Extravasation
DB00091	C0015397	Ciclosporin	Eye disorder
DB00091	C0015402	Ciclosporin	Eye haemorrhage
DB00091	C0015695	Ciclosporin	Liver fatty
DB00091	C0016059	Ciclosporin	Fibrosis
DB00091	C0016199	Ciclosporin	Flank pain
DB00091	C0016242	Ciclosporin	Vitreous floaters
DB00091	C0017168	Ciclosporin	Gastrooesophageal reflux disease
DB00091	C0017181	Ciclosporin	Gastrointestinal haemorrhage
DB00091	C0017601	Ciclosporin	Glaucoma
DB00091	C0017672	Ciclosporin	Glossodynia
DB00091	C0018099	Ciclosporin	Gout
DB00091	C0018524	Ciclosporin	Hallucination
DB00091	C0018784	Ciclosporin	Deafness neurosensory
DB00091	C0018790	Ciclosporin	Cardiac arrest
DB00091	C0018799	Ciclosporin	Cardiac disorder
DB00091	C0018802	Ciclosporin	Cardiac failure congestive
DB00091	C0018824	Ciclosporin	Cardiac valve disease
DB00091	C0018834	Ciclosporin	Heartburn
DB00091	C0018926	Ciclosporin	Haematemesis
DB00091	C0018939	Ciclosporin	Blood disorder
DB00091	C0018944	Ciclosporin	Haematoma
DB00091	C0018989	Ciclosporin	Hemiparesis
DB00091	C0019079	Ciclosporin	Haemoptysis
DB00091	C0019112	Ciclosporin	Haemorrhoids
DB00091	C0019209	Ciclosporin	Hepatomegaly
DB00091	C0019270	Ciclosporin	Hernia
DB00091	C0019345	Ciclosporin	Herpes labialis
DB00091	C0019372	Ciclosporin	Herpes virus infection
DB00091	C0019825	Ciclosporin	Hoarseness
DB00091	C0020295	Ciclosporin	Hydronephrosis
DB00091	C0020437	Ciclosporin	Hypercalcaemia
DB00091	C0020488	Ciclosporin	Hypernatraemia
DB00091	C0020514	Ciclosporin	Hyperprolactinaemia
DB00091	C0020542	Ciclosporin	Pulmonary hypertension
DB00091	C0020598	Ciclosporin	Hypocalcaemia
DB00091	C0020621	Ciclosporin	Hypokalaemia
DB00091	C0020624	Ciclosporin	Hypomenorrhoea
DB00091	C0020625	Ciclosporin	Hyponatraemia
DB00091	C0020639	Ciclosporin	Hypoproteinaemia
DB00091	C0020649	Ciclosporin	Hypotension
DB00091	C0020651	Ciclosporin	Orthostatic hypotension
DB00091	C0020757	Ciclosporin	Ichthyosis
DB00091	C0021053	Ciclosporin	Immune system disorder
DB00091	C0021099	Ciclosporin	Impetigo
DB00091	C0021368	Ciclosporin	Inflammation
DB00091	C0021400	Ciclosporin	Influenza
DB00091	C0021843	Ciclosporin	Intestinal obstruction
DB00091	C0022107	Ciclosporin	Irritability
DB00091	C0022354	Ciclosporin	Jaundice cholestatic
DB00091	C0022660	Ciclosporin	Renal failure acute
DB00091	C0023052	Ciclosporin	Laryngeal oedema
DB00091	C0023066	Ciclosporin	Laryngospasm
DB00091	C0023067	Ciclosporin	Laryngitis
DB00091	C0023418	Ciclosporin	Leukaemia
DB00091	C0023473	Ciclosporin	Chronic myeloid leukaemia
DB00091	C0023895	Ciclosporin	Liver disorder
DB00091	C0024115	Ciclosporin	Lung disorder
DB00091	C0024225	Ciclosporin	Lymphangitis
DB00091	C0024312	Ciclosporin	Lymphopenia
DB00091	C0024523	Ciclosporin	Malabsorption
DB00091	C0025202	Ciclosporin	Malignant melanoma
DB00091	C0025289	Ciclosporin	Meningitis
DB00091	C0025323	Ciclosporin	Menorrhagia
DB00091	C0025874	Ciclosporin	Metrorrhagia
DB00091	C0026766	Ciclosporin	Multi-organ failure
DB00091	C0026826	Ciclosporin	Hypertonia
DB00091	C0026837	Ciclosporin	Muscle rigidity
DB00091	C0026857	Ciclosporin	Musculoskeletal disorder
DB00091	C0026858	Ciclosporin	Musculoskeletal pain
DB00091	C0026961	Ciclosporin	Mydriasis
DB00091	C0027066	Ciclosporin	Myoclonus
DB00091	C0027424	Ciclosporin	Nasal congestion
DB00091	C0027441	Ciclosporin	Nasopharyngitis
DB00091	C0027540	Ciclosporin	Necrosis
DB00091	C0027697	Ciclosporin	Nephritis
DB00091	C0027707	Ciclosporin	Nephritis interstitial
DB00091	C0027726	Ciclosporin	Nephrotic syndrome
DB00091	C0027796	Ciclosporin	Neuralgia
DB00091	C0027813	Ciclosporin	Neuritis
DB00091	C0027947	Ciclosporin	Neutropenia
DB00091	C0028643	Ciclosporin	Numbness
DB00091	C0028738	Ciclosporin	Nystagmus
DB00091	C0028961	Ciclosporin	Oliguria
DB00091	C0029118	Ciclosporin	Opportunistic infection
DB00091	C0029443	Ciclosporin	Osteomyelitis
DB00091	C0029445	Ciclosporin	Osteonecrosis
DB00091	C0029456	Ciclosporin	Osteoporosis
DB00091	C0029882	Ciclosporin	Otitis media
DB00091	C0030196	Ciclosporin	Pain in extremity
DB00091	C0030312	Ciclosporin	Pancytopenia
DB00091	C0030446	Ciclosporin	Ileus paralytic
DB00091	C0030794	Ciclosporin	Pelvic pain
DB00091	C0031039	Ciclosporin	Pericardial effusion
DB00091	C0031046	Ciclosporin	Pericarditis
DB00091	C0031085	Ciclosporin	Abscess periodontal
DB00091	C0031154	Ciclosporin	Peritonitis
DB00091	C0031212	Ciclosporin	Personality disorder
DB00091	C0031256	Ciclosporin	Petechiae
DB00091	C0031542	Ciclosporin	Phlebitis
DB00091	C0032227	Ciclosporin	Pleural effusion
DB00091	C0032326	Ciclosporin	Pneumothorax
DB00091	C0032461	Ciclosporin	Polycythaemia
DB00091	C0033246	Ciclosporin	Proctitis
DB00091	C0033687	Ciclosporin	Proteinuria
DB00091	C0033975	Ciclosporin	Psychotic disorder
DB00091	C0034063	Ciclosporin	Pulmonary oedema
DB00091	C0034065	Ciclosporin	Pulmonary embolism
DB00091	C0034067	Ciclosporin	Emphysema
DB00091	C0034069	Ciclosporin	Pulmonary fibrosis
DB00091	C0034152	Ciclosporin	Henoch-Schonlein purpura
DB00091	C0034359	Ciclosporin	Pyuria
DB00091	C0034882	Ciclosporin	Rectal disorder
DB00091	C0034902	Ciclosporin	Aplasia pure red cell
DB00091	C0035243	Ciclosporin	Respiratory tract infection
DB00091	C0035309	Ciclosporin	Retinal disorder
DB00091	C0035317	Ciclosporin	Retinal haemorrhage
DB00091	C0035854	Ciclosporin	Rosacea
DB00091	C0036454	Ciclosporin	Scotoma
DB00091	C0036508	Ciclosporin	Seborrhoeic dermatitis
DB00091	C0036830	Ciclosporin	Serum sickness
DB00091	C0036974	Ciclosporin	Shock
DB00091	C0037036	Ciclosporin	Salivary hypersecretion
DB00091	C0037089	Ciclosporin	Gastrointestinal signs and symptoms
DB00091	C0037286	Ciclosporin	Neoplasm skin
DB00091	C0037317	Ciclosporin	Sleep disturbance
DB00091	C0037822	Ciclosporin	Speech disorder
DB00091	C0038325	Ciclosporin	Stevens-Johnson syndrome
DB00091	C0038363	Ciclosporin	Aphthous stomatitis
DB00091	C0038367	Ciclosporin	Ulcerative stomatitis
DB00091	C0038450	Ciclosporin	Stridor
DB00091	C0038454	Ciclosporin	Cerebrovascular accident
DB00091	C0038814	Ciclosporin	Sunburn
DB00091	C0038826	Ciclosporin	Superinfection
DB00091	C0038990	Ciclosporin	Sweating
DB00091	C0038999	Ciclosporin	Swelling
DB00091	C0039070	Ciclosporin	Syncope
DB00091	C0039103	Ciclosporin	Synovitis
DB00091	C0039231	Ciclosporin	Tachycardia
DB00091	C0039971	Ciclosporin	Thirst
DB00091	C0040046	Ciclosporin	Thrombophlebitis
DB00091	C0040434	Ciclosporin	Tooth discolouration
DB00091	C0040460	Ciclosporin	Toothache
DB00091	C0040479	Ciclosporin	Torsade de pointes
DB00091	C0041364	Ciclosporin	Tumour lysis syndrome
DB00091	C0041582	Ciclosporin	Ulcer
DB00091	C0041657	Ciclosporin	Loss of consciousness
DB00091	C0041834	Ciclosporin	Erythema
DB00091	C0042035	Ciclosporin	Micturition disorder
DB00091	C0042267	Ciclosporin	Vaginal inflammation
DB00091	C0042345	Ciclosporin	Varicose vein
DB00091	C0042384	Ciclosporin	Vasculitis
DB00091	C0042401	Ciclosporin	Vasodilation
DB00091	C0042510	Ciclosporin	Ventricular fibrillation
DB00091	C0042514	Ciclosporin	Ventricular tachycardia
DB00091	C0042790	Ciclosporin	Disorder sight
DB00091	C0043037	Ciclosporin	Common wart
DB00091	C0043144	Ciclosporin	Wheezing
DB00091	C0079102	Ciclosporin	Cerebral thrombosis
DB00091	C0080274	Ciclosporin	Urinary retention
DB00091	C0085096	Ciclosporin	Peripheral vascular disorder
DB00091	C0085393	Ciclosporin	Immunocompromised
DB00091	C0085593	Ciclosporin	Chills
DB00091	C0085610	Ciclosporin	Sinus bradycardia
DB00091	C0085612	Ciclosporin	Ventricular arrhythmia
DB00091	C0085619	Ciclosporin	Orthopnoea
DB00091	C0085628	Ciclosporin	Stupor
DB00091	C0085635	Ciclosporin	Photopsia
DB00091	C0085636	Ciclosporin	Photophobia
DB00091	C0085641	Ciclosporin	Rash pustular
DB00091	C0085649	Ciclosporin	Oedema peripheral
DB00091	C0085679	Ciclosporin	Hyperchloraemia
DB00091	C0085682	Ciclosporin	Hypophosphataemia
DB00091	C0085692	Ciclosporin	Cystitis haemorrhagic
DB00091	C0086525	Ciclosporin	Lassitude
DB00091	C0149725	Ciclosporin	Lower respiratory tract infection
DB00091	C0149745	Ciclosporin	Mouth ulceration
DB00091	C0149871	Ciclosporin	Deep vein thrombosis
DB00091	C0151205	Ciclosporin	Periorbital oedema
DB00091	C0151311	Ciclosporin	Cranial nerve paralysis
DB00091	C0151313	Ciclosporin	Peripheral sensory neuropathy
DB00091	C0151479	Ciclosporin	Amylase increased
DB00091	C0151505	Ciclosporin	Application site reaction
DB00091	C0151517	Ciclosporin	Atrioventricular block complete
DB00091	C0151594	Ciclosporin	Diarrhoea haemorrhagic
DB00091	C0151599	Ciclosporin	Drug level increased
DB00091	C0151603	Ciclosporin	Generalised oedema
DB00091	C0151609	Ciclosporin	Scrotal oedema
DB00091	C0151636	Ciclosporin	Ventricular extrasystoles
DB00091	C0151662	Ciclosporin	Gamma-glutamyltransferase increased
DB00091	C0151664	Ciclosporin	Gastrointestinal perforation
DB00091	C0151692	Ciclosporin	Impaired healing
DB00091	C0151701	Ciclosporin	Pulmonary haemorrhage
DB00091	C0151736	Ciclosporin	Accidental injury
DB00091	C0151740	Ciclosporin	Intracranial pressure increased
DB00091	C0151744	Ciclosporin	Myocardial ischaemia
DB00091	C0151772	Ciclosporin	Manic psychosis
DB00091	C0151773	Ciclosporin	Bone marrow depression
DB00091	C0151798	Ciclosporin	Hepatic necrosis
DB00091	C0151810	Ciclosporin	Lack of drug effect
DB00091	C0151825	Ciclosporin	Bone pain
DB00091	C0151826	Ciclosporin	Retrosternal pain
DB00091	C0151836	Ciclosporin	Paranoid reaction
DB00091	C0151849	Ciclosporin	Phosphatase alkaline increased
DB00091	C0151878	Ciclosporin	Electrocardiogram QT prolonged
DB00091	C0151883	Ciclosporin	Vesiculobullous rash
DB00091	C0151904	Ciclosporin	Aspartate aminotransferase increased
DB00091	C0151905	Ciclosporin	Alanine aminotransferase increased
DB00091	C0151907	Ciclosporin	Skin discolouration
DB00091	C0152029	Ciclosporin	Sinus congestion
DB00091	C0152031	Ciclosporin	Joint swelling
DB00091	C0156404	Ciclosporin	Menstruation irregular
DB00091	C0162285	Ciclosporin	Eyelid oedema
DB00091	C0162830	Ciclosporin	Photosensitivity reaction
DB00091	C0162834	Ciclosporin	Skin hyperpigmentation
DB00091	C0162835	Ciclosporin	Leukoderma
DB00091	C0206061	Ciclosporin	Interstitial pneumonia
DB00091	C0206062	Ciclosporin	Interstitial lung disease
DB00091	C0220870	Ciclosporin	Lightheadedness
DB00091	C0220981	Ciclosporin	Metabolic acidosis
DB00091	C0221201	Ciclosporin	Rash macular
DB00091	C0221345	Ciclosporin	Nail discolouration
DB00091	C0221423	Ciclosporin	Sickness
DB00091	C0227791	Ciclosporin	Vaginal discharge
DB00091	C0231807	Ciclosporin	Dyspnoea exertional
DB00091	C0231919	Ciclosporin	Nasal dryness
DB00091	C0232292	Ciclosporin	Chest tightness
DB00091	C0232431	Ciclosporin	Cold sweat
DB00091	C0232462	Ciclosporin	Decreased appetite
DB00091	C0232492	Ciclosporin	Abdominal pain upper
DB00091	C0232493	Ciclosporin	Epigastric pain
DB00091	C0233479	Ciclosporin	Elevated mood
DB00091	C0233794	Ciclosporin	Memory impairment
DB00091	C0234233	Ciclosporin	Tenderness
DB00091	C0234238	Ciclosporin	Ache
DB00091	C0234458	Ciclosporin	Abnormal dreams
DB00091	C0234632	Ciclosporin	Visual acuity reduced
DB00091	C0234708	Ciclosporin	Intraocular pressure increased
DB00091	C0234913	Ciclosporin	Rash erythematous
DB00091	C0234987	Ciclosporin	Dizziness postural
DB00091	C0235025	Ciclosporin	Peripheral motor neuropathy
DB00091	C0235031	Ciclosporin	Neurological symptom
DB00091	C0235032	Ciclosporin	Neurotoxicity
DB00091	C0235146	Ciclosporin	Euphoric mood
DB00091	C0235266	Ciclosporin	Eye irritation
DB00091	C0235290	Ciclosporin	Taste bitter
DB00091	C0235309	Ciclosporin	Upset stomach
DB00091	C0235339	Ciclosporin	Mouth irritation
DB00091	C0235369	Ciclosporin	Hepatitis granulomatous
DB00091	C0235431	Ciclosporin	Blood creatinine increased
DB00091	C0235710	Ciclosporin	Chest discomfort
DB00091	C0235996	Ciclosporin	Hepatic enzyme increased
DB00091	C0236000	Ciclosporin	Pain in jaw
DB00091	C0236071	Ciclosporin	Throat tightness
DB00091	C0237849	Ciclosporin	Skin exfoliation
DB00091	C0237938	Ciclosporin	Gastrointestinal ulcer
DB00091	C0239134	Ciclosporin	Productive cough
DB00091	C0239340	Ciclosporin	Edema of lower extremities
DB00091	C0239385	Ciclosporin	Paresthesia of limbs
DB00091	C0239935	Ciclosporin	Haematocrit increased
DB00091	C0240327	Ciclosporin	Taste metallic
DB00091	C0240671	Ciclosporin	Activated partial thromboplastin time prolonged
DB00091	C0241633	Ciclosporin	Vaginal dryness
DB00091	C0242350	Ciclosporin	Erectile dysfunction
DB00091	C0242429	Ciclosporin	Throat sore
DB00091	C0242973	Ciclosporin	Ventricular dysfunction
DB00091	C0243026	Ciclosporin	Sepsis
DB00091	C0271051	Ciclosporin	Macular oedema
DB00091	C0274435	Ciclosporin	Transfusion reaction
DB00091	C0277925	Ciclosporin	Peripheral coldness
DB00091	C0302295	Ciclosporin	Eruption
DB00091	C0311468	Ciclosporin	Blood bilirubin increased
DB00091	C0314719	Ciclosporin	Dry eye
DB00091	C0332563	Ciclosporin	Papule
DB00091	C0332575	Ciclosporin	Redness
DB00091	C0333355	Ciclosporin	Mucosal inflammation
DB00091	C0338656	Ciclosporin	Cognitive impairment
DB00091	C0338831	Ciclosporin	Mania
DB00091	C0340464	Ciclosporin	Extrasystoles
DB00091	C0342579	Ciclosporin	Electrolyte imbalance
DB00091	C0348801	Ciclosporin	Pneumonia due to Streptococcus, group b
DB00091	C0349506	Ciclosporin	Photosensitivity
DB00091	C0376286	Ciclosporin	Avitaminosis
DB00091	C0391870	Ciclosporin	Red blood cell abnormality
DB00091	C0392025	Ciclosporin	Enlargement abdomen
DB00091	C0392163	Ciclosporin	Corneal erosion
DB00091	C0392618	Ciclosporin	Postoperative infection
DB00091	C0392699	Ciclosporin	Dysaesthesia
DB00091	C0403639	Ciclosporin	Chemical cystitis
DB00091	C0409974	Ciclosporin	Lupus erythematosus
DB00091	C0423791	Ciclosporin	Rash maculo-papular
DB00091	C0428974	Ciclosporin	Arrhythmia supraventricular
DB00091	C0428977	Ciclosporin	Bradycardia
DB00091	C0438215	Ciclosporin	Laboratory test abnormal
DB00091	C0438717	Ciclosporin	Transaminases increased
DB00091	C0456909	Ciclosporin	Blindness
DB00091	C0475858	Ciclosporin	Pruritus generalised
DB00091	C0476273	Ciclosporin	Respiratory distress
DB00091	C0497247	Ciclosporin	Blood pressure increased
DB00091	C0497327	Ciclosporin	Dementia
DB00091	C0520966	Ciclosporin	Coordination abnormal
DB00091	C0521490	Ciclosporin	Application site irritation
DB00091	C0521491	Ciclosporin	Application site pain
DB00091	C0521495	Ciclosporin	Application site rash
DB00091	C0521592	Ciclosporin	Hypoaesthesia oral
DB00091	C0521839	Ciclosporin	Influenza like illness
DB00091	C0522063	Ciclosporin	Impaired gastric emptying
DB00091	C0522224	Ciclosporin	Paralysis
DB00091	C0546817	Ciclosporin	Fluid overload
DB00091	C0549386	Ciclosporin	Sensation of warmth
DB00091	C0549493	Ciclosporin	Alveolitis
DB00091	C0553692	Ciclosporin	Haemorrhagic stroke
DB00091	C0553732	Ciclosporin	Prothrombin level decreased
DB00091	C0558489	Ciclosporin	Renal pain
DB00091	C0585186	Ciclosporin	Cutaneous hypersensitivity
DB00091	C0687133	Ciclosporin	Drug interaction
DB00091	C0699744	Ciclosporin	Ear infection
DB00091	C0699893	Ciclosporin	Skin carcinoma
DB00091	C0751295	Ciclosporin	Memory loss
DB00091	C0836924	Ciclosporin	Thrombocytosis
DB00091	C0851578	Ciclosporin	Sleep disorder
DB00091	C0851976	Ciclosporin	Dyspeptic signs and symptoms
DB00091	C0852911	Ciclosporin	Blood alkaline phosphatase increased
DB00091	C0852913	Ciclosporin	Blood amylase increased
DB00091	C0853149	Ciclosporin	Blood lactate dehydrogenase increased
DB00091	C0853700	Ciclosporin	Application site erythema
DB00091	C0854467	Ciclosporin	Myelosuppression
DB00091	C0856882	Ciclosporin	Potassium increased
DB00091	C0857496	Ciclosporin	Thromboembolic event
DB00091	C0858635	Ciclosporin	Pharyngolaryngeal pain
DB00091	C0860239	Ciclosporin	Catheter related infection
DB00091	C0876994	Ciclosporin	Cardiotoxicity
DB00091	C0877055	Ciclosporin	Acute generalised exanthematous pustulosis
DB00091	C0877153	Ciclosporin	Neutropenic sepsis
DB00091	C0877167	Ciclosporin	Psychomotor skills impaired
DB00091	C0877303	Ciclosporin	Post procedural pain
DB00091	C0877359	Ciclosporin	Raised liver function tests
DB00091	C0877661	Ciclosporin	Application site burn
DB00091	C0878544	Ciclosporin	Cardiomyopathy
DB00091	C0919874	Ciclosporin	Post procedural haemorrhage
DB00091	C0919924	Ciclosporin	Pulmonary toxicity
DB00091	C0920102	Ciclosporin	Phosphorus low
DB00091	C0947912	Ciclosporin	Myasthenia
DB00091	C0948595	Ciclosporin	Ocular discomfort
DB00091	C1145670	Ciclosporin	Respiratory failure
DB00091	C1167791	Ciclosporin	Skin toxicity
DB00091	C1257843	Ciclosporin	Pseudomembranous colitis
DB00091	C1258215	Ciclosporin	Ileus
DB00091	C1260880	Ciclosporin	Rhinorrhoea
DB00091	C1263846	Ciclosporin	Attention deficit/hyperactivity disorder
DB00091	C1291077	Ciclosporin	Abdominal bloating
DB00091	C1510410	Ciclosporin	Parosmia
DB00091	C1519353	Ciclosporin	Rash papular
DB00091	C1522133	Ciclosporin	High cholesterol
DB00091	C1527358	Ciclosporin	Phototoxicity
DB00091	C1720775	Ciclosporin	Renal tubular necrosis
DB00091	C1956346	Ciclosporin	Coronary artery disease
DB00091	C1971624	Ciclosporin	Appetite absent
DB00091	C2010560	Ciclosporin	Gastritis haemorrhagic
DB00091	C2129214	Ciclosporin	Loose stools
DB00091	C2225524	Ciclosporin	Breast enlargement
DB00091	C2363731	Ciclosporin	Oropharyngeal pain
DB00091	C2364111	Ciclosporin	Ageusia
DB00091	C2586050	Ciclosporin	Oesophagitis ulcerative
DB00091	C2937358	Ciclosporin	Cerebral haemorrhage
DB00091	C2939147	Ciclosporin	Feeling hot
DB00091	C2939419	Ciclosporin	Metastatic neoplasm
DB00091	C2973529	Ciclosporin	Leukocytoclastic vasculitis
DB00091	C2981158	Ciclosporin	Loss of libido
DB00091	C3160947	Ciclosporin	CNS toxicity
DB00104	C0001807	Octreotide	Aggression
DB00104	C0001824	Octreotide	Agranulocytosis
DB00104	C0002390	Octreotide	Alveolitis allergic
DB00104	C0002418	Octreotide	Amblyopia
DB00104	C0002874	Octreotide	Aplastic anaemia
DB00104	C0002878	Octreotide	Haemolytic anaemia
DB00104	C0002962	Octreotide	Angina pectoris
DB00104	C0003126	Octreotide	Anosmia
DB00104	C0003578	Octreotide	Apnoea
DB00104	C0003962	Octreotide	Ascites
DB00104	C0004238	Octreotide	Atrial fibrillation
DB00104	C0004239	Octreotide	Atrial flutter
DB00104	C0004245	Octreotide	Atrioventricular block
DB00104	C0004623	Octreotide	Bacterial infection
DB00104	C0004930	Octreotide	Behavior disorder
DB00104	C0005758	Octreotide	Blister
DB00104	C0005940	Octreotide	Bone disorder
DB00104	C0006145	Octreotide	Breast disorder
DB00104	C0007787	Octreotide	Transient ischaemic attack
DB00104	C0007859	Octreotide	Neck pain
DB00104	C0007971	Octreotide	Cheilitis
DB00104	C0008311	Octreotide	Cholangitis
DB00104	C0009319	Octreotide	Colitis
DB00104	C0009421	Octreotide	Coma
DB00104	C0009676	Octreotide	Confusional state
DB00104	C0009782	Octreotide	Connective tissue disorder
DB00104	C0010043	Octreotide	Ulcerative keratitis
DB00104	C0010520	Octreotide	Cyanosis
DB00104	C0010709	Octreotide	Cyst
DB00104	C0011071	Octreotide	Sudden death
DB00104	C0011124	Octreotide	Libido decreased
DB00104	C0011168	Octreotide	Dysphagia
DB00104	C0011206	Octreotide	Delirium
DB00104	C0011603	Octreotide	Dermatitis
DB00104	C0011606	Octreotide	Dermatitis exfoliative
DB00104	C0011615	Octreotide	Dermatitis atopic
DB00104	C0011630	Octreotide	Fungal skin infection
DB00104	C0011860	Octreotide	Type 2 diabetes mellitus
DB00104	C0012569	Octreotide	Diplopia
DB00104	C0012813	Octreotide	Diverticulitis
DB00104	C0012817	Octreotide	Diverticulum
DB00104	C0013146	Octreotide	Drug abuse
DB00104	C0013182	Octreotide	Drug hypersensitivity
DB00104	C0013295	Octreotide	Duodenal ulcer
DB00104	C0013390	Octreotide	Dysmenorrhoea
DB00104	C0013456	Octreotide	Ear pain
DB00104	C0013491	Octreotide	Ecchymosis
DB00104	C0013595	Octreotide	Eczema
DB00104	C0013985	Octreotide	Emotional disturbance NOS
DB00104	C0014518	Octreotide	Toxic epidermal necrolysis
DB00104	C0014549	Octreotide	Grand mal convulsion
DB00104	C0014742	Octreotide	Erythema multiforme
DB00104	C0014868	Octreotide	Oesophagitis
DB00104	C0015397	Octreotide	Eye disorder
DB00104	C0015469	Octreotide	Facial paralysis
DB00104	C0016199	Octreotide	Flank pain
DB00104	C0016436	Octreotide	Folliculitis
DB00104	C0017979	Octreotide	Glycosuria
DB00104	C0018099	Octreotide	Gout
DB00104	C0018520	Octreotide	Breath odour
DB00104	C0018772	Octreotide	Partial hearing loss
DB00104	C0018790	Octreotide	Cardiac arrest
DB00104	C0018794	Octreotide	Block heart
DB00104	C0018800	Octreotide	Cardiomegaly
DB00104	C0018801	Octreotide	Cardiac failure
DB00104	C0018939	Octreotide	Blood disorder
DB00104	C0019054	Octreotide	Haemolysis
DB00104	C0019079	Octreotide	Haemoptysis
DB00104	C0019080	Octreotide	Haemorrhage
DB00104	C0019521	Octreotide	Hiccups
DB00104	C0019572	Octreotide	Hirsutism
DB00104	C0019825	Octreotide	Hoarseness
DB00104	C0020039	Octreotide	Hostility
DB00104	C0020437	Octreotide	Hypercalcaemia
DB00104	C0020443	Octreotide	Hypercholesterolaemia
DB00104	C0020453	Octreotide	Hyperaesthesia
DB00104	C0020458	Octreotide	Hyperhidrosis
DB00104	C0020514	Octreotide	Hyperprolactinaemia
DB00104	C0020550	Octreotide	Hyperthyroidism
DB00104	C0020555	Octreotide	Hypertrichosis
DB00104	C0020557	Octreotide	Hypertriglyceridaemia
DB00104	C0020578	Octreotide	Hyperventilation
DB00104	C0020580	Octreotide	Hypoaesthesia
DB00104	C0020598	Octreotide	Hypocalcaemia
DB00104	C0020621	Octreotide	Hypokalaemia
DB00104	C0020625	Octreotide	Hyponatraemia
DB00104	C0020649	Octreotide	Hypotension
DB00104	C0020651	Octreotide	Orthostatic hypotension
DB00104	C0020903	Octreotide	Illusion
DB00104	C0021368	Octreotide	Inflammation
DB00104	C0021400	Octreotide	Influenza
DB00104	C0022281	Octreotide	Eye pruritus
DB00104	C0022568	Octreotide	Keratitis
DB00104	C0022650	Octreotide	Calculus of kidney
DB00104	C0022660	Octreotide	Renal failure acute
DB00104	C0022890	Octreotide	Labyrinthine disorder
DB00104	C0023052	Octreotide	Laryngeal oedema
DB00104	C0023380	Octreotide	Lethargy
DB00104	C0023518	Octreotide	Leukocytosis
DB00104	C0023530	Octreotide	Leukopenia
DB00104	C0023533	Octreotide	Leukorrhea
DB00104	C0023890	Octreotide	Hepatic cirrhosis
DB00104	C0024117	Octreotide	Chronic obstructive pulmonary disease
DB00104	C0024141	Octreotide	Systemic lupus erythematosus
DB00104	C0024236	Octreotide	Lymphoedema
DB00104	C0024312	Octreotide	Lymphopenia
DB00104	C0024902	Octreotide	Breast pain
DB00104	C0025061	Octreotide	Mediastinal disorder
DB00104	C0025218	Octreotide	Chloasma
DB00104	C0025222	Octreotide	Melaena
DB00104	C0025323	Octreotide	Menorrhagia
DB00104	C0026826	Octreotide	Hypertonia
DB00104	C0026827	Octreotide	Hypotonia
DB00104	C0026837	Octreotide	Muscle rigidity
DB00104	C0026858	Octreotide	Musculoskeletal pain
DB00104	C0026946	Octreotide	Fungal infection
DB00104	C0026961	Octreotide	Mydriasis
DB00104	C0027051	Octreotide	Myocardial infarction
DB00104	C0027066	Octreotide	Myoclonus
DB00104	C0027441	Octreotide	Nasopharyngitis
DB00104	C0027651	Octreotide	Neoplasm
DB00104	C0027707	Octreotide	Nephritis interstitial
DB00104	C0027932	Octreotide	Neurosis
DB00104	C0027947	Octreotide	Neutropenia
DB00104	C0028081	Octreotide	Night sweats
DB00104	C0028084	Octreotide	Nightmare
DB00104	C0028173	Octreotide	NPN increased
DB00104	C0028259	Octreotide	Nodule
DB00104	C0028734	Octreotide	Nocturia
DB00104	C0028961	Octreotide	Oliguria
DB00104	C0029134	Octreotide	Optic neuritis
DB00104	C0029927	Octreotide	Ovarian cyst
DB00104	C0030196	Octreotide	Pain in extremity
DB00104	C0030312	Octreotide	Pancytopenia
DB00104	C0030318	Octreotide	Panic reaction
DB00104	C0030353	Octreotide	Papilloedema
DB00104	C0030469	Octreotide	Sinus disorder
DB00104	C0030554	Octreotide	Paraesthesia
DB00104	C0030794	Octreotide	Pelvic pain
DB00104	C0031039	Octreotide	Pericardial effusion
DB00104	C0031046	Octreotide	Pericarditis
DB00104	C0031117	Octreotide	Neuropathy peripheral
DB00104	C0031154	Octreotide	Peritonitis
DB00104	C0031924	Octreotide	Piloerection
DB00104	C0032326	Octreotide	Pneumothorax
DB00104	C0032584	Octreotide	Polyp
DB00104	C0032961	Octreotide	Pregnancy
DB00104	C0033687	Octreotide	Proteinuria
DB00104	C0033771	Octreotide	Prurigo
DB00104	C0033860	Octreotide	Psoriasis
DB00104	C0033975	Octreotide	Psychotic disorder
DB00104	C0034063	Octreotide	Pulmonary oedema
DB00104	C0034065	Octreotide	Pulmonary embolism
DB00104	C0034069	Octreotide	Pulmonary fibrosis
DB00104	C0034150	Octreotide	Purpura
DB00104	C0034155	Octreotide	Thrombotic thrombocytopenic purpura
DB00104	C0034186	Octreotide	Pyelonephritis
DB00104	C0034359	Octreotide	Pyuria
DB00104	C0034642	Octreotide	Rales
DB00104	C0035078	Octreotide	Renal failure
DB00104	C0035243	Octreotide	Respiratory tract infection
DB00104	C0035302	Octreotide	Retinal artery occlusion
DB00104	C0035309	Octreotide	Retinal disorder
DB00104	C0035317	Octreotide	Retinal haemorrhage
DB00104	C0035410	Octreotide	Rhabdomyolysis
DB00104	C0036396	Octreotide	Sciatica
DB00104	C0036416	Octreotide	Scleritis
DB00104	C0036454	Octreotide	Scotoma
DB00104	C0036508	Octreotide	Seborrhoeic dermatitis
DB00104	C0036973	Octreotide	Shivering
DB00104	C0037036	Octreotide	Salivary hypersecretion
DB00104	C0037317	Octreotide	Sleep disturbance
DB00104	C0037383	Octreotide	Sneezing
DB00104	C0037763	Octreotide	Muscle spasms
DB00104	C0037822	Octreotide	Speech disorder
DB00104	C0038220	Octreotide	Status epilepticus
DB00104	C0038325	Octreotide	Stevens-Johnson syndrome
DB00104	C0038362	Octreotide	Stomatitis
DB00104	C0038363	Octreotide	Aphthous stomatitis
DB00104	C0038454	Octreotide	Cerebrovascular accident
DB00104	C0038661	Octreotide	Suicide
DB00104	C0038663	Octreotide	Suicide attempt
DB00104	C0038990	Octreotide	Sweating
DB00104	C0039239	Octreotide	Sinus tachycardia
DB00104	C0039240	Octreotide	Supraventricular tachycardia
DB00104	C0039971	Octreotide	Thirst
DB00104	C0040128	Octreotide	Thyroid disorder
DB00104	C0040479	Octreotide	Torsade de pointes
DB00104	C0040584	Octreotide	Tracheitis
DB00104	C0041582	Octreotide	Ulcer
DB00104	C0041834	Octreotide	Erythema
DB00104	C0042024	Octreotide	Urinary incontinence
DB00104	C0042035	Octreotide	Micturition disorder
DB00104	C0042075	Octreotide	Urinary tract disorder
DB00104	C0042134	Octreotide	Uterine haemorrhage
DB00104	C0042164	Octreotide	Uveitis
DB00104	C0042373	Octreotide	Angiopathy
DB00104	C0042384	Octreotide	Vasculitis
DB00104	C0042401	Octreotide	Vasodilation
DB00104	C0042510	Octreotide	Ventricular fibrillation
DB00104	C0042514	Octreotide	Ventricular tachycardia
DB00104	C0042594	Octreotide	Vestibular disorder
DB00104	C0042790	Octreotide	Disorder sight
DB00104	C0043246	Octreotide	Laceration
DB00104	C0043387	Octreotide	Yawning
DB00104	C0080194	Octreotide	Muscle strain
DB00104	C0080276	Octreotide	Urogenital disorder
DB00104	C0085096	Octreotide	Peripheral vascular disorder
DB00104	C0085593	Octreotide	Chills
DB00104	C0085605	Octreotide	Hepatic failure
DB00104	C0085606	Octreotide	Micturition urgency
DB00104	C0085612	Octreotide	Ventricular arrhythmia
DB00104	C0085614	Octreotide	Atrioventricular block first degree
DB00104	C0085628	Octreotide	Stupor
DB00104	C0085631	Octreotide	Agitation
DB00104	C0085632	Octreotide	Apathy
DB00104	C0085633	Octreotide	Mood swings
DB00104	C0085636	Octreotide	Photophobia
DB00104	C0085682	Octreotide	Hypophosphataemia
DB00104	C0085688	Octreotide	Breast engorgement
DB00104	C0085932	Octreotide	Dermatitis bullous
DB00104	C0086543	Octreotide	Cataract
DB00104	C0086565	Octreotide	Hepatic function abnormal
DB00104	C0087169	Octreotide	Withdrawal symptom
DB00104	C0149725	Octreotide	Lower respiratory tract infection
DB00104	C0149745	Octreotide	Mouth ulceration
DB00104	C0149871	Octreotide	Deep vein thrombosis
DB00104	C0149931	Octreotide	Migraine
DB00104	C0151505	Octreotide	Application site reaction
DB00104	C0151517	Octreotide	Atrioventricular block complete
DB00104	C0151529	Octreotide	Bleeding time prolonged
DB00104	C0151539	Octreotide	Blood urea increased
DB00104	C0151578	Octreotide	Creatinine increased
DB00104	C0151601	Octreotide	Conjunctival oedema
DB00104	C0151603	Octreotide	Generalised oedema
DB00104	C0151636	Octreotide	Ventricular extrasystoles
DB00104	C0151662	Octreotide	Gamma-glutamyltransferase increased
DB00104	C0151723	Octreotide	Hypomagnesaemia
DB00104	C0151736	Octreotide	Accidental injury
DB00104	C0151744	Octreotide	Myocardial ischaemia
DB00104	C0151773	Octreotide	Bone marrow depression
DB00104	C0151795	Octreotide	Injection site necrosis
DB00104	C0151825	Octreotide	Bone pain
DB00104	C0151826	Octreotide	Retrosternal pain
DB00104	C0151827	Octreotide	Eye pain
DB00104	C0151885	Octreotide	Reaction aggravation
DB00104	C0151898	Octreotide	Schizophrenic reaction
DB00104	C0151904	Octreotide	Aspartate aminotransferase increased
DB00104	C0151907	Octreotide	Skin discolouration
DB00104	C0151911	Octreotide	Generalised spasm
DB00104	C0152027	Octreotide	Sensory disturbance
DB00104	C0152029	Octreotide	Sinus congestion
DB00104	C0152030	Octreotide	Skin irritation
DB00104	C0152031	Octreotide	Joint swelling
DB00104	C0152032	Octreotide	Urinary hesitation
DB00104	C0155003	Octreotide	Blindness transient
DB00104	C0162285	Octreotide	Eyelid oedema
DB00104	C0162830	Octreotide	Photosensitivity reaction
DB00104	C0162834	Octreotide	Skin hyperpigmentation
DB00104	C0206061	Octreotide	Interstitial pneumonia
DB00104	C0206277	Octreotide	Fatal outcomes
DB00104	C0221714	Octreotide	Injection site infection
DB00104	C0227791	Octreotide	Vaginal discharge
DB00104	C0231365	Octreotide	Urination impaired
DB00104	C0231807	Octreotide	Dyspnoea exertional
DB00104	C0231919	Octreotide	Nasal dryness
DB00104	C0232292	Octreotide	Chest tightness
DB00104	C0232452	Octreotide	Cutis anserina
DB00104	C0232461	Octreotide	Increased appetite
DB00104	C0232462	Octreotide	Decreased appetite
DB00104	C0232492	Octreotide	Abdominal pain upper
DB00104	C0232943	Octreotide	Menometrorrhagia
DB00104	C0233407	Octreotide	Disorientation
DB00104	C0233414	Octreotide	Disturbance in attention
DB00104	C0233459	Octreotide	Emotional disorder
DB00104	C0233514	Octreotide	Abnormal behaviour
DB00104	C0233571	Octreotide	Excitement
DB00104	C0233632	Octreotide	Thinking abnormal
DB00104	C0233754	Octreotide	Derealisation
DB00104	C0233794	Octreotide	Memory impairment
DB00104	C0234022	Octreotide	Anorgasmia
DB00104	C0234233	Octreotide	Tenderness
DB00104	C0234458	Octreotide	Abnormal dreams
DB00104	C0234632	Octreotide	Visual acuity reduced
DB00104	C0234913	Octreotide	Rash erythematous
DB00104	C0234930	Octreotide	Skin odour abnormal
DB00104	C0235032	Octreotide	Neurotoxicity
DB00104	C0235086	Octreotide	Muscle contractions involuntary
DB00104	C0235234	Octreotide	Dry throat
DB00104	C0235266	Octreotide	Eye irritation
DB00104	C0235309	Octreotide	Upset stomach
DB00104	C0235378	Octreotide	Hepatotoxicity
DB00104	C0235431	Octreotide	Blood creatinine increased
DB00104	C0235490	Octreotide	Peripheral ischaemia
DB00104	C0235639	Octreotide	Urine abnormality
DB00104	C0235710	Octreotide	Chest discomfort
DB00104	C0235874	Octreotide	Condition aggravated
DB00104	C0235939	Octreotide	Crying abnormal
DB00104	C0235996	Octreotide	Hepatic enzyme increased
DB00104	C0236051	Octreotide	Tolerance development
DB00104	C0236075	Octreotide	Menopausal symptoms
DB00104	C0237849	Octreotide	Skin exfoliation
DB00104	C0239385	Octreotide	Paresthesia of limbs
DB00104	C0239783	Octreotide	Groin pain
DB00104	C0240735	Octreotide	Personality change
DB00104	C0242350	Octreotide	Erectile dysfunction
DB00104	C0243026	Octreotide	Sepsis
DB00104	C0271051	Octreotide	Macular oedema
DB00104	C0277925	Octreotide	Peripheral coldness
DB00104	C0314719	Octreotide	Dry eye
DB00104	C0340464	Octreotide	Extrasystoles
DB00104	C0344315	Octreotide	Depressed mood
DB00104	C0349506	Octreotide	Photosensitivity
DB00104	C0392156	Octreotide	Akathisia
DB00104	C0392699	Octreotide	Dysaesthesia
DB00104	C0423153	Octreotide	Lacrimation
DB00104	C0423602	Octreotide	Sensation of foreign body
DB00104	C0423791	Octreotide	Rash maculo-papular
DB00104	C0424000	Octreotide	Suicidal ideation
DB00104	C0424230	Octreotide	Psychomotor retardation
DB00104	C0424790	Octreotide	Rigors
DB00104	C0425945	Octreotide	Prolonged menses
DB00104	C0427008	Octreotide	Stiffness
DB00104	C0427108	Octreotide	Unsteadiness
DB00104	C0438215	Octreotide	Laboratory test abnormal
DB00104	C0497156	Octreotide	Lymphadenopathy
DB00104	C0497247	Octreotide	Blood pressure increased
DB00104	C0520966	Octreotide	Coordination abnormal
DB00104	C0521509	Octreotide	Injection site induration
DB00104	C0521839	Octreotide	Influenza like illness
DB00104	C0522055	Octreotide	Electrocardiogram abnormal
DB00104	C0542571	Octreotide	Face oedema
DB00104	C0546817	Octreotide	Fluid overload
DB00104	C0549567	Octreotide	Pigmentation disorder
DB00104	C0549622	Octreotide	Sexual dysfunction
DB00104	C0553732	Octreotide	Prothrombin level decreased
DB00104	C0595930	Octreotide	Blood cholesterol increased
DB00104	C0687133	Octreotide	Drug interaction
DB00104	C0694536	Octreotide	Drug seeking behavior
DB00104	C0700184	Octreotide	Throat irritation
DB00104	C0740394	Octreotide	Hyperuricaemia
DB00104	C0744727	Octreotide	Haematocrit decreased
DB00104	C0746883	Octreotide	Febrile neutropenia
DB00104	C0751295	Octreotide	Memory loss
DB00104	C0795692	Octreotide	Hyperlactacidaemia
DB00104	C0836924	Octreotide	Thrombocytosis
DB00104	C0851341	Octreotide	Infestation NOS
DB00104	C0851353	Octreotide	Blood and lymphatic system disorders
DB00104	C0851354	Octreotide	Ear and labyrinth disorders
DB00104	C0852192	Octreotide	Asthenic conditions
DB00104	C0852911	Octreotide	Blood alkaline phosphatase increased
DB00104	C0853034	Octreotide	Blood creatine phosphokinase increased
DB00104	C0853619	Octreotide	Local swelling
DB00104	C0853697	Octreotide	Neutrophil count decreased
DB00104	C0853761	Octreotide	Blood potassium decreased
DB00104	C0855333	Octreotide	Electrocardiogram QT corrected interval prolonged
DB00104	C0857305	Octreotide	Thrombocytopenic purpura
DB00104	C0876973	Octreotide	Lung infection
DB00104	C0877232	Octreotide	Peripheral swelling
DB00104	C0877359	Octreotide	Raised liver function tests
DB00104	C0878544	Octreotide	Cardiomyopathy
DB00104	C0917798	Octreotide	Cerebral ischaemia
DB00104	C0948008	Octreotide	Ischaemic stroke
DB00104	C0948296	Octreotide	Ear discomfort
DB00104	C0948807	Octreotide	Hepatic impairment
DB00104	C1096250	Octreotide	Gastrointestinal discomfort
DB00104	C1260880	Octreotide	Rhinorrhoea
DB00104	C1268766	Octreotide	Change in blood pressure
DB00104	C1384606	Octreotide	Dyspareunia
DB00104	C1443060	Octreotide	Feeling abnormal
DB00104	C1510410	Octreotide	Parosmia
DB00104	C1527344	Octreotide	Dysphonia
DB00104	C1565489	Octreotide	Renal impairment
DB00104	C2225524	Octreotide	Breast enlargement
DB00104	C2979982	Octreotide	Vaginal haemorrhage
DB00104	C3665386	Octreotide	Abnormal vision
DB00136	C0000731	Calcitriol	Abdominal distension
DB00136	C0000833	Calcitriol	Abscess
DB00136	C0001122	Calcitriol	Acidosis
DB00136	C0001339	Calcitriol	Pancreatitis acute
DB00136	C0002170	Calcitriol	Alopecia
DB00136	C0002622	Calcitriol	Amnesia
DB00136	C0002878	Calcitriol	Haemolytic anaemia
DB00136	C0002962	Calcitriol	Angina pectoris
DB00136	C0002994	Calcitriol	Angioedema
DB00136	C0003862	Calcitriol	Arthralgia
DB00136	C0003864	Calcitriol	Arthritis
DB00136	C0003962	Calcitriol	Ascites
DB00136	C0004096	Calcitriol	Asthma
DB00136	C0004245	Calcitriol	Atrioventricular block
DB00136	C0004604	Calcitriol	Back pain
DB00136	C0004936	Calcitriol	Mental disorder
DB00136	C0005940	Calcitriol	Bone disorder
DB00136	C0006145	Calcitriol	Breast disorder
DB00136	C0006277	Calcitriol	Bronchitis
DB00136	C0006840	Calcitriol	Candida infection
DB00136	C0007097	Calcitriol	Carcinoma
DB00136	C0007222	Calcitriol	Cardiovascular disorder
DB00136	C0007642	Calcitriol	Cellulitis
DB00136	C0007859	Calcitriol	Neck pain
DB00136	C0008325	Calcitriol	Cholecystitis
DB00136	C0009319	Calcitriol	Colitis
DB00136	C0009450	Calcitriol	Infection
DB00136	C0009676	Calcitriol	Confusional state
DB00136	C0009782	Calcitriol	Connective tissue disorder
DB00136	C0009938	Calcitriol	Contusion
DB00136	C0010200	Calcitriol	Cough
DB00136	C0010692	Calcitriol	Cystitis
DB00136	C0010709	Calcitriol	Cyst
DB00136	C0011168	Calcitriol	Dysphagia
DB00136	C0011570	Calcitriol	Depression
DB00136	C0011581	Calcitriol	Depressive disorder
DB00136	C0011616	Calcitriol	Dermatitis contact
DB00136	C0011849	Calcitriol	Diabetes mellitus
DB00136	C0012833	Calcitriol	Dizziness
DB00136	C0013295	Calcitriol	Duodenal ulcer
DB00136	C0013378	Calcitriol	Dysgeusia
DB00136	C0013395	Calcitriol	Dyspepsia
DB00136	C0013404	Calcitriol	Dyspnoea
DB00136	C0013428	Calcitriol	Dysuria
DB00136	C0013447	Calcitriol	Ear disorder
DB00136	C0013491	Calcitriol	Ecchymosis
DB00136	C0013595	Calcitriol	Eczema
DB00136	C0013604	Calcitriol	Oedema
DB00136	C0014130	Calcitriol	Endocrine disorder
DB00136	C0014457	Calcitriol	Eosinophilia
DB00136	C0014518	Calcitriol	Toxic epidermal necrolysis
DB00136	C0014544	Calcitriol	Epilepsy
DB00136	C0014591	Calcitriol	Epistaxis
DB00136	C0014724	Calcitriol	Eructation
DB00136	C0014743	Calcitriol	Erythema nodosum
DB00136	C0014868	Calcitriol	Oesophagitis
DB00136	C0015376	Calcitriol	Extravasation
DB00136	C0015397	Calcitriol	Eye disorder
DB00136	C0015672	Calcitriol	Fatigue
DB00136	C0016382	Calcitriol	Flushing
DB00136	C0016658	Calcitriol	Fracture
DB00136	C0017152	Calcitriol	Gastritis
DB00136	C0017160	Calcitriol	Gastroenteritis
DB00136	C0017178	Calcitriol	Gastrointestinal disorder
DB00136	C0017181	Calcitriol	Gastrointestinal haemorrhage
DB00136	C0018790	Calcitriol	Cardiac arrest
DB00136	C0018799	Calcitriol	Cardiac disorder
DB00136	C0018800	Calcitriol	Cardiomegaly
DB00136	C0018801	Calcitriol	Cardiac failure
DB00136	C0018802	Calcitriol	Cardiac failure congestive
DB00136	C0018808	Calcitriol	Cardiac murmur
DB00136	C0018965	Calcitriol	Haematuria
DB00136	C0019348	Calcitriol	Herpes simplex
DB00136	C0019360	Calcitriol	Herpes zoster
DB00136	C0019521	Calcitriol	Hiccups
DB00136	C0019572	Calcitriol	Hirsutism
DB00136	C0020433	Calcitriol	Hyperbilirubinaemia
DB00136	C0020453	Calcitriol	Hyperaesthesia
DB00136	C0020456	Calcitriol	Hyperglycaemia
DB00136	C0020461	Calcitriol	Hyperkalaemia
DB00136	C0020473	Calcitriol	Hyperlipidaemia
DB00136	C0020598	Calcitriol	Hypocalcaemia
DB00136	C0020615	Calcitriol	Hypoglycaemia
DB00136	C0020621	Calcitriol	Hypokalaemia
DB00136	C0020649	Calcitriol	Hypotension
DB00136	C0020651	Calcitriol	Orthostatic hypotension
DB00136	C0021053	Calcitriol	Immune system disorder
DB00136	C0021368	Calcitriol	Inflammation
DB00136	C0022107	Calcitriol	Irritability
DB00136	C0022346	Calcitriol	Jaundice
DB00136	C0022408	Calcitriol	Arthropathy
DB00136	C0022568	Calcitriol	Keratitis
DB00136	C0022658	Calcitriol	Nephropathy
DB00136	C0022661	Calcitriol	Renal failure chronic
DB00136	C0023052	Calcitriol	Laryngeal oedema
DB00136	C0023218	Calcitriol	Cramps of lower extremities
DB00136	C0023380	Calcitriol	Lethargy
DB00136	C0023530	Calcitriol	Leukopenia
DB00136	C0024115	Calcitriol	Lung disorder
DB00136	C0024902	Calcitriol	Breast pain
DB00136	C0025061	Calcitriol	Mediastinal disorder
DB00136	C0026766	Calcitriol	Multi-organ failure
DB00136	C0026821	Calcitriol	Cramp muscle
DB00136	C0026848	Calcitriol	Myopathy
DB00136	C0026858	Calcitriol	Musculoskeletal pain
DB00136	C0026946	Calcitriol	Fungal infection
DB00136	C0027051	Calcitriol	Myocardial infarction
DB00136	C0027441	Calcitriol	Nasopharyngitis
DB00136	C0027651	Calcitriol	Neoplasm
DB00136	C0027765	Calcitriol	Nervous system disorder
DB00136	C0027769	Calcitriol	Nervousness
DB00136	C0027947	Calcitriol	Neutropenia
DB00136	C0028081	Calcitriol	Night sweats
DB00136	C0028084	Calcitriol	Nightmare
DB00136	C0028643	Calcitriol	Numbness
DB00136	C0029456	Calcitriol	Osteoporosis
DB00136	C0030232	Calcitriol	Pallor
DB00136	C0030252	Calcitriol	Palpitations
DB00136	C0030312	Calcitriol	Pancytopenia
DB00136	C0030554	Calcitriol	Paraesthesia
DB00136	C0031046	Calcitriol	Pericarditis
DB00136	C0031256	Calcitriol	Petechiae
DB00136	C0031350	Calcitriol	Pharyngitis
DB00136	C0031542	Calcitriol	Phlebitis
DB00136	C0032227	Calcitriol	Pleural effusion
DB00136	C0032285	Calcitriol	Pneumonia
DB00136	C0032584	Calcitriol	Polyp
DB00136	C0033771	Calcitriol	Prurigo
DB00136	C0034063	Calcitriol	Pulmonary oedema
DB00136	C0034065	Calcitriol	Pulmonary embolism
DB00136	C0034150	Calcitriol	Purpura
DB00136	C0034642	Calcitriol	Rales
DB00136	C0035455	Calcitriol	Rhinitis
DB00136	C0036454	Calcitriol	Scotoma
DB00136	C0036974	Calcitriol	Shock
DB00136	C0037199	Calcitriol	Sinusitis
DB00136	C0037299	Calcitriol	Skin ulcer
DB00136	C0037383	Calcitriol	Sneezing
DB00136	C0037763	Calcitriol	Muscle spasms
DB00136	C0038358	Calcitriol	Gastric ulcer
DB00136	C0038362	Calcitriol	Stomatitis
DB00136	C0038454	Calcitriol	Cerebrovascular accident
DB00136	C0038990	Calcitriol	Sweating
DB00136	C0038999	Calcitriol	Swelling
DB00136	C0039070	Calcitriol	Syncope
DB00136	C0039231	Calcitriol	Tachycardia
DB00136	C0040034	Calcitriol	Thrombocytopenia
DB00136	C0040038	Calcitriol	Thromboembolism
DB00136	C0040046	Calcitriol	Thrombophlebitis
DB00136	C0040264	Calcitriol	Tinnitus
DB00136	C0041582	Calcitriol	Ulcer
DB00136	C0041912	Calcitriol	Upper respiratory tract infection
DB00136	C0042023	Calcitriol	Pollakiuria
DB00136	C0042075	Calcitriol	Urinary tract disorder
DB00136	C0042165	Calcitriol	Anterior uveitis
DB00136	C0042345	Calcitriol	Varicose vein
DB00136	C0042373	Calcitriol	Angiopathy
DB00136	C0042376	Calcitriol	Vascular headache
DB00136	C0042401	Calcitriol	Vasodilation
DB00136	C0042510	Calcitriol	Ventricular fibrillation
DB00136	C0042514	Calcitriol	Ventricular tachycardia
DB00136	C0042571	Calcitriol	Vertigo
DB00136	C0042749	Calcitriol	Viraemia
DB00136	C0042769	Calcitriol	Viral infection
DB00136	C0043094	Calcitriol	Weight increased
DB00136	C0043144	Calcitriol	Wheezing
DB00136	C0085593	Calcitriol	Chills
DB00136	C0085605	Calcitriol	Hepatic failure
DB00136	C0085619	Calcitriol	Orthopnoea
DB00136	C0085628	Calcitriol	Stupor
DB00136	C0085633	Calcitriol	Mood swings
DB00136	C0085649	Calcitriol	Oedema peripheral
DB00136	C0086543	Calcitriol	Cataract
DB00136	C0086565	Calcitriol	Hepatic function abnormal
DB00136	C0149745	Calcitriol	Mouth ulceration
DB00136	C0149931	Calcitriol	Migraine
DB00136	C0151529	Calcitriol	Bleeding time prolonged
DB00136	C0151662	Calcitriol	Gamma-glutamyltransferase increased
DB00136	C0151717	Calcitriol	Skin hypertrophy
DB00136	C0151723	Calcitriol	Hypomagnesaemia
DB00136	C0151735	Calcitriol	Injection site reaction
DB00136	C0151744	Calcitriol	Myocardial ischaemia
DB00136	C0151766	Calcitriol	Liver function test abnormal
DB00136	C0151786	Calcitriol	Muscular weakness
DB00136	C0151799	Calcitriol	Skin necrosis
DB00136	C0151827	Calcitriol	Eye pain
DB00136	C0151883	Calcitriol	Vesiculobullous rash
DB00136	C0151885	Calcitriol	Reaction aggravation
DB00136	C0151905	Calcitriol	Alanine aminotransferase increased
DB00136	C0151908	Calcitriol	Dry skin
DB00136	C0155169	Calcitriol	Ocular hyperaemia
DB00136	C0162298	Calcitriol	Joint stiffness
DB00136	C0162834	Calcitriol	Skin hyperpigmentation
DB00136	C0178298	Calcitriol	Unspecified disorder of skin and subcutaneous tissue
DB00136	C0206277	Calcitriol	Fatal outcomes
DB00136	C0220870	Calcitriol	Lightheadedness
DB00136	C0221773	Calcitriol	Hyperamylasaemia
DB00136	C0231218	Calcitriol	Malaise
DB00136	C0231530	Calcitriol	Muscle twitching
DB00136	C0232292	Calcitriol	Chest tightness
DB00136	C0232461	Calcitriol	Increased appetite
DB00136	C0232462	Calcitriol	Decreased appetite
DB00136	C0232487	Calcitriol	Abdominal discomfort
DB00136	C0232492	Calcitriol	Abdominal pain upper
DB00136	C0234233	Calcitriol	Tenderness
DB00136	C0234238	Calcitriol	Ache
DB00136	C0234913	Calcitriol	Rash erythematous
DB00136	C0235146	Calcitriol	Euphoric mood
DB00136	C0235266	Calcitriol	Eye irritation
DB00136	C0235267	Calcitriol	Eye redness
DB00136	C0235710	Calcitriol	Chest discomfort
DB00136	C0235874	Calcitriol	Condition aggravated
DB00136	C0235996	Calcitriol	Hepatic enzyme increased
DB00136	C0236071	Calcitriol	Throat tightness
DB00136	C0237314	Calcitriol	Heart rate irregular
DB00136	C0239340	Calcitriol	Edema of lower extremities
DB00136	C0241705	Calcitriol	Strangury
DB00136	C0242350	Calcitriol	Erectile dysfunction
DB00136	C0242528	Calcitriol	Azotaemia
DB00136	C0243026	Calcitriol	Sepsis
DB00136	C0267033	Calcitriol	Lip ulceration
DB00136	C0267596	Calcitriol	Rectal haemorrhage
DB00136	C0267792	Calcitriol	Hepatobiliary disease
DB00136	C0302295	Calcitriol	Eruption
DB00136	C0302809	Calcitriol	Hepatitis fulminant
DB00136	C0311468	Calcitriol	Blood bilirubin increased
DB00136	C0332563	Calcitriol	Papule
DB00136	C0339293	Calcitriol	Corneal perforation
DB00136	C0340865	Calcitriol	Anaphylactoid reaction
DB00136	C0341012	Calcitriol	Oral herpes
DB00136	C0344232	Calcitriol	Vision blurred
DB00136	C0349506	Calcitriol	Photosensitivity
DB00136	C0392163	Calcitriol	Corneal erosion
DB00136	C0423791	Calcitriol	Rash maculo-papular
DB00136	C0424000	Calcitriol	Suicidal ideation
DB00136	C0424790	Calcitriol	Rigors
DB00136	C0426576	Calcitriol	Gastrointestinal symptom NOS
DB00136	C0428977	Calcitriol	Bradycardia
DB00136	C0497156	Calcitriol	Lymphadenopathy
DB00136	C0520893	Calcitriol	Localized exfoliation
DB00136	C0521500	Calcitriol	Injection site extravasation
DB00136	C0521591	Calcitriol	Paraesthesia oral
DB00136	C0542571	Calcitriol	Face oedema
DB00136	C0574067	Calcitriol	Cough increased
DB00136	C0575081	Calcitriol	Gait disturbance
DB00136	C0600142	Calcitriol	Hot flush
DB00136	C0677500	Calcitriol	Stinging
DB00136	C0700590	Calcitriol	Sweating increased
DB00136	C0740394	Calcitriol	Hyperuricaemia
DB00136	C0741494	Calcitriol	Bilirubin total increased
DB00136	C0746883	Calcitriol	Febrile neutropenia
DB00136	C0836924	Calcitriol	Thrombocytosis
DB00136	C0851341	Calcitriol	Infestation NOS
DB00136	C0851353	Calcitriol	Blood and lymphatic system disorders
DB00136	C0851354	Calcitriol	Ear and labyrinth disorders
DB00136	C0852625	Calcitriol	Injection site erythema
DB00136	C0853700	Calcitriol	Application site erythema
DB00136	C0853813	Calcitriol	Local reaction
DB00136	C0854467	Calcitriol	Myelosuppression
DB00136	C0857494	Calcitriol	Unresponsive to stimuli
DB00136	C0857496	Calcitriol	Thromboembolic event
DB00136	C0878544	Calcitriol	Cardiomyopathy
DB00136	C0917798	Calcitriol	Cerebral ischaemia
DB00136	C0948296	Calcitriol	Ear discomfort
DB00136	C1287298	Calcitriol	Urine output
DB00136	C1325847	Calcitriol	Sensitisation
DB00136	C1565489	Calcitriol	Renal impairment
DB00136	C1619712	Calcitriol	Procedural pain
DB00136	C1720798	Calcitriol	Radiation recall reaction (dermatologic)
DB00136	C2242996	Calcitriol	Tingling sensation
DB00136	C2363731	Calcitriol	Oropharyngeal pain
DB00136	C2364111	Calcitriol	Ageusia
DB00136	C2981158	Calcitriol	Loss of libido
DB00152	C0000729	Thiamine	Abdominal cramps
DB00152	C0000737	Thiamine	Abdominal pain
DB00152	C0001807	Thiamine	Aggression
DB00152	C0001824	Thiamine	Agranulocytosis
DB00152	C0002170	Thiamine	Alopecia
DB00152	C0002871	Thiamine	Anaemia
DB00152	C0003123	Thiamine	Anorexia
DB00152	C0003467	Thiamine	Anxiety
DB00152	C0003811	Thiamine	Arrhythmia
DB00152	C0004096	Thiamine	Asthma
DB00152	C0005779	Thiamine	Coagulopathy
DB00152	C0008031	Thiamine	Chest pain
DB00152	C0009806	Thiamine	Constipation
DB00152	C0010200	Thiamine	Cough
DB00152	C0011071	Thiamine	Sudden death
DB00152	C0011124	Thiamine	Libido decreased
DB00152	C0011175	Thiamine	Dehydration
DB00152	C0011570	Thiamine	Depression
DB00152	C0011991	Thiamine	Diarrhoea
DB00152	C0012813	Thiamine	Diverticulitis
DB00152	C0012833	Thiamine	Dizziness
DB00152	C0013395	Thiamine	Dyspepsia
DB00152	C0013404	Thiamine	Dyspnoea
DB00152	C0013604	Thiamine	Oedema
DB00152	C0014518	Thiamine	Toxic epidermal necrolysis
DB00152	C0014742	Thiamine	Erythema multiforme
DB00152	C0015230	Thiamine	Rash
DB00152	C0015967	Thiamine	Body temperature increased
DB00152	C0017152	Thiamine	Gastritis
DB00152	C0018524	Thiamine	Hallucination
DB00152	C0018681	Thiamine	Headache
DB00152	C0018965	Thiamine	Haematuria
DB00152	C0019158	Thiamine	Hepatitis
DB00152	C0020578	Thiamine	Hyperventilation
DB00152	C0020615	Thiamine	Hypoglycaemia
DB00152	C0020649	Thiamine	Hypotension
DB00152	C0022346	Thiamine	Jaundice
DB00152	C0023380	Thiamine	Lethargy
DB00152	C0026821	Thiamine	Cramp muscle
DB00152	C0027651	Thiamine	Neoplasm
DB00152	C0027769	Thiamine	Nervousness
DB00152	C0028084	Thiamine	Nightmare
DB00152	C0030305	Thiamine	Pancreatitis
DB00152	C0031350	Thiamine	Pharyngitis
DB00152	C0033975	Thiamine	Psychotic disorder
DB00152	C0035243	Thiamine	Respiratory tract infection
DB00152	C0036572	Thiamine	Convulsion
DB00152	C0037299	Thiamine	Skin ulcer
DB00152	C0038362	Thiamine	Stomatitis
DB00152	C0039070	Thiamine	Syncope
DB00152	C0039231	Thiamine	Tachycardia
DB00152	C0040822	Thiamine	Tremor
DB00152	C0041912	Thiamine	Upper respiratory tract infection
DB00152	C0042401	Thiamine	Vasodilation
DB00152	C0042571	Thiamine	Vertigo
DB00152	C0042963	Thiamine	Vomiting
DB00152	C0043352	Thiamine	Dry mouth
DB00152	C0085593	Thiamine	Chills
DB00152	C0151754	Thiamine	Lactic dehydrogenase activity increased
DB00152	C0151773	Thiamine	Bone marrow depression
DB00152	C0162830	Thiamine	Photosensitivity reaction
DB00152	C0221490	Thiamine	Epigastric distress
DB00152	C0231218	Thiamine	Malaise
DB00152	C0231528	Thiamine	Myalgia
DB00152	C0231530	Thiamine	Muscle twitching
DB00152	C0232461	Thiamine	Increased appetite
DB00152	C0232487	Thiamine	Abdominal discomfort
DB00152	C0232495	Thiamine	Abdominal pain lower
DB00152	C0233414	Thiamine	Disturbance in attention
DB00152	C0235086	Thiamine	Muscle contractions involuntary
DB00152	C0242429	Thiamine	Throat sore
DB00152	C0340865	Thiamine	Anaphylactoid reaction
DB00152	C0542571	Thiamine	Face oedema
DB00152	C0687133	Thiamine	Drug interaction
DB00152	C0836924	Thiamine	Thrombocytosis
DB00152	C0851578	Thiamine	Sleep disorder
DB00152	C0917801	Thiamine	Insomnia
DB00152	C2830004	Thiamine	Somnolence
DB00153	C0000737	Ergocalciferol	Abdominal pain
DB00153	C0002962	Ergocalciferol	Angina pectoris
DB00153	C0003811	Ergocalciferol	Arrhythmia
DB00153	C0003862	Ergocalciferol	Arthralgia
DB00153	C0003864	Ergocalciferol	Arthritis
DB00153	C0004239	Ergocalciferol	Atrial flutter
DB00153	C0004623	Ergocalciferol	Bacterial infection
DB00153	C0006277	Ergocalciferol	Bronchitis
DB00153	C0007222	Ergocalciferol	Cardiovascular disorder
DB00153	C0008031	Ergocalciferol	Chest pain
DB00153	C0008311	Ergocalciferol	Cholangitis
DB00153	C0009319	Ergocalciferol	Colitis
DB00153	C0009450	Ergocalciferol	Infection
DB00153	C0009763	Ergocalciferol	Conjunctivitis
DB00153	C0009782	Ergocalciferol	Connective tissue disorder
DB00153	C0009938	Ergocalciferol	Contusion
DB00153	C0011175	Ergocalciferol	Dehydration
DB00153	C0012833	Ergocalciferol	Dizziness
DB00153	C0013144	Ergocalciferol	Drowsiness
DB00153	C0013395	Ergocalciferol	Dyspepsia
DB00153	C0013604	Ergocalciferol	Oedema
DB00153	C0014130	Ergocalciferol	Endocrine disorder
DB00153	C0014724	Ergocalciferol	Eructation
DB00153	C0014868	Ergocalciferol	Oesophagitis
DB00153	C0015672	Ergocalciferol	Fatigue
DB00153	C0015967	Ergocalciferol	Body temperature increased
DB00153	C0016658	Ergocalciferol	Fracture
DB00153	C0017152	Ergocalciferol	Gastritis
DB00153	C0017178	Ergocalciferol	Gastrointestinal disorder
DB00153	C0017181	Ergocalciferol	Gastrointestinal haemorrhage
DB00153	C0018681	Ergocalciferol	Headache
DB00153	C0018790	Ergocalciferol	Cardiac arrest
DB00153	C0019080	Ergocalciferol	Haemorrhage
DB00153	C0019270	Ergocalciferol	Hernia
DB00153	C0020461	Ergocalciferol	Hyperkalaemia
DB00153	C0020473	Ergocalciferol	Hyperlipidaemia
DB00153	C0020598	Ergocalciferol	Hypocalcaemia
DB00153	C0020615	Ergocalciferol	Hypoglycaemia
DB00153	C0020621	Ergocalciferol	Hypokalaemia
DB00153	C0020651	Ergocalciferol	Orthostatic hypotension
DB00153	C0021368	Ergocalciferol	Inflammation
DB00153	C0022408	Ergocalciferol	Arthropathy
DB00153	C0022650	Ergocalciferol	Calculus of kidney
DB00153	C0023222	Ergocalciferol	Leg pain
DB00153	C0023530	Ergocalciferol	Leukopenia
DB00153	C0025061	Ergocalciferol	Mediastinal disorder
DB00153	C0026766	Ergocalciferol	Multi-organ failure
DB00153	C0027051	Ergocalciferol	Myocardial infarction
DB00153	C0027540	Ergocalciferol	Necrosis
DB00153	C0027651	Ergocalciferol	Neoplasm
DB00153	C0027769	Ergocalciferol	Nervousness
DB00153	C0028081	Ergocalciferol	Night sweats
DB00153	C0030193	Ergocalciferol	Pain
DB00153	C0030196	Ergocalciferol	Pain in extremity
DB00153	C0030305	Ergocalciferol	Pancreatitis
DB00153	C0030794	Ergocalciferol	Pelvic pain
DB00153	C0030920	Ergocalciferol	Peptic ulcer
DB00153	C0031154	Ergocalciferol	Peritonitis
DB00153	C0031350	Ergocalciferol	Pharyngitis
DB00153	C0032285	Ergocalciferol	Pneumonia
DB00153	C0035455	Ergocalciferol	Rhinitis
DB00153	C0036572	Ergocalciferol	Convulsion
DB00153	C0037274	Ergocalciferol	Skin disorder
DB00153	C0038358	Ergocalciferol	Gastric ulcer
DB00153	C0039070	Ergocalciferol	Syncope
DB00153	C0039971	Ergocalciferol	Thirst
DB00153	C0040264	Ergocalciferol	Tinnitus
DB00153	C0042571	Ergocalciferol	Vertigo
DB00153	C0042769	Ergocalciferol	Viral infection
DB00153	C0042963	Ergocalciferol	Vomiting
DB00153	C0043352	Ergocalciferol	Dry mouth
DB00153	C0085593	Ergocalciferol	Chills
DB00153	C0085631	Ergocalciferol	Agitation
DB00153	C0085649	Ergocalciferol	Oedema peripheral
DB00153	C0085681	Ergocalciferol	Hyperphosphataemia
DB00153	C0086565	Ergocalciferol	Hepatic function abnormal
DB00153	C0149745	Ergocalciferol	Mouth ulceration
DB00153	C0149931	Ergocalciferol	Migraine
DB00153	C0151539	Ergocalciferol	Blood urea increased
DB00153	C0151662	Ergocalciferol	Gamma-glutamyltransferase increased
DB00153	C0151735	Ergocalciferol	Injection site reaction
DB00153	C0151766	Ergocalciferol	Liver function test abnormal
DB00153	C0151828	Ergocalciferol	Injection site pain
DB00153	C0151904	Ergocalciferol	Aspartate aminotransferase increased
DB00153	C0151905	Ergocalciferol	Alanine aminotransferase increased
DB00153	C0221512	Ergocalciferol	Stomach ache
DB00153	C0231218	Ergocalciferol	Malaise
DB00153	C0231528	Ergocalciferol	Myalgia
DB00153	C0232459	Ergocalciferol	Digestion impaired
DB00153	C0232461	Ergocalciferol	Increased appetite
DB00153	C0234215	Ergocalciferol	Discomfort
DB00153	C0234233	Ergocalciferol	Tenderness
DB00153	C0242350	Ergocalciferol	Erectile dysfunction
DB00153	C0243026	Ergocalciferol	Sepsis
DB00153	C0332534	Ergocalciferol	Induration
DB00153	C0340865	Ergocalciferol	Anaphylactoid reaction
DB00153	C0392176	Ergocalciferol	Gastric irritation
DB00153	C0426576	Ergocalciferol	Gastrointestinal symptom NOS
DB00153	C0438215	Ergocalciferol	Laboratory test abnormal
DB00153	C0521491	Ergocalciferol	Application site pain
DB00153	C0521987	Ergocalciferol	Pre-existing disease
DB00153	C0542571	Ergocalciferol	Face oedema
DB00153	C0600142	Ergocalciferol	Hot flush
DB00153	C0677500	Ergocalciferol	Stinging
DB00153	C0687133	Ergocalciferol	Drug interaction
DB00153	C0700225	Ergocalciferol	Serum creatinine increased
DB00153	C0740394	Ergocalciferol	Hyperuricaemia
DB00153	C0851341	Ergocalciferol	Infestation NOS
DB00153	C0851353	Ergocalciferol	Blood and lymphatic system disorders
DB00153	C0851578	Ergocalciferol	Sleep disorder
DB00153	C0877232	Ergocalciferol	Peripheral swelling
DB00153	C0917801	Ergocalciferol	Insomnia
DB00153	C1565489	Ergocalciferol	Renal impairment
DB00153	C1861172	Ergocalciferol	Venous thromboembolism
DB00158	C0000729	Folic acid	Abdominal cramps
DB00158	C0000737	Folic acid	Abdominal pain
DB00158	C0000833	Folic acid	Abscess
DB00158	C0001824	Folic acid	Agranulocytosis
DB00158	C0002170	Folic acid	Alopecia
DB00158	C0002871	Folic acid	Anaemia
DB00158	C0002878	Folic acid	Haemolytic anaemia
DB00158	C0002888	Folic acid	Anaemia megaloblastic
DB00158	C0003467	Folic acid	Anxiety
DB00158	C0003578	Folic acid	Apnoea
DB00158	C0003811	Folic acid	Arrhythmia
DB00158	C0003862	Folic acid	Arthralgia
DB00158	C0004096	Folic acid	Asthma
DB00158	C0004623	Folic acid	Bacterial infection
DB00158	C0004936	Folic acid	Mental disorder
DB00158	C0006277	Folic acid	Bronchitis
DB00158	C0006826	Folic acid	Neoplasm malignant
DB00158	C0007642	Folic acid	Cellulitis
DB00158	C0008031	Folic acid	Chest pain
DB00158	C0009319	Folic acid	Colitis
DB00158	C0009450	Folic acid	Infection
DB00158	C0009806	Folic acid	Constipation
DB00158	C0011053	Folic acid	Deafness
DB00158	C0011071	Folic acid	Sudden death
DB00158	C0011175	Folic acid	Dehydration
DB00158	C0011603	Folic acid	Dermatitis
DB00158	C0011606	Folic acid	Dermatitis exfoliative
DB00158	C0011991	Folic acid	Diarrhoea
DB00158	C0012739	Folic acid	Disseminated intravascular coagulation
DB00158	C0013144	Folic acid	Drowsiness
DB00158	C0013491	Folic acid	Ecchymosis
DB00158	C0013604	Folic acid	Oedema
DB00158	C0013985	Folic acid	Emotional disturbance NOS
DB00158	C0014457	Folic acid	Eosinophilia
DB00158	C0014518	Folic acid	Toxic epidermal necrolysis
DB00158	C0014591	Folic acid	Epistaxis
DB00158	C0014742	Folic acid	Erythema multiforme
DB00158	C0015376	Folic acid	Extravasation
DB00158	C0015672	Folic acid	Fatigue
DB00158	C0015967	Folic acid	Body temperature increased
DB00158	C0016382	Folic acid	Flushing
DB00158	C0016436	Folic acid	Folliculitis
DB00158	C0017178	Folic acid	Gastrointestinal disorder
DB00158	C0017181	Folic acid	Gastrointestinal haemorrhage
DB00158	C0018099	Folic acid	Gout
DB00158	C0018681	Folic acid	Headache
DB00158	C0018834	Folic acid	Heartburn
DB00158	C0018926	Folic acid	Haematemesis
DB00158	C0018939	Folic acid	Blood disorder
DB00158	C0018965	Folic acid	Haematuria
DB00158	C0019080	Folic acid	Haemorrhage
DB00158	C0019348	Folic acid	Herpes simplex
DB00158	C0019521	Folic acid	Hiccups
DB00158	C0020443	Folic acid	Hypercholesterolaemia
DB00158	C0020456	Folic acid	Hyperglycaemia
DB00158	C0020517	Folic acid	Hypersensitivity
DB00158	C0020615	Folic acid	Hypoglycaemia
DB00158	C0020621	Folic acid	Hypokalaemia
DB00158	C0020649	Folic acid	Hypotension
DB00158	C0020672	Folic acid	Body temperature decreased
DB00158	C0020757	Folic acid	Ichthyosis
DB00158	C0021368	Folic acid	Inflammation
DB00158	C0021845	Folic acid	Intestinal perforation
DB00158	C0023067	Folic acid	Laryngitis
DB00158	C0023380	Folic acid	Lethargy
DB00158	C0023418	Folic acid	Leukaemia
DB00158	C0023530	Folic acid	Leukopenia
DB00158	C0024117	Folic acid	Chronic obstructive pulmonary disease
DB00158	C0024523	Folic acid	Malabsorption
DB00158	C0024902	Folic acid	Breast pain
DB00158	C0025061	Folic acid	Mediastinal disorder
DB00158	C0025345	Folic acid	Menstrual disorder
DB00158	C0026766	Folic acid	Multi-organ failure
DB00158	C0026946	Folic acid	Fungal infection
DB00158	C0027540	Folic acid	Necrosis
DB00158	C0027651	Folic acid	Neoplasm
DB00158	C0027769	Folic acid	Nervousness
DB00158	C0027947	Folic acid	Neutropenia
DB00158	C0028259	Folic acid	Nodule
DB00158	C0030193	Folic acid	Pain
DB00158	C0030312	Folic acid	Pancytopenia
DB00158	C0031256	Folic acid	Petechiae
DB00158	C0031542	Folic acid	Phlebitis
DB00158	C0032227	Folic acid	Pleural effusion
DB00158	C0032285	Folic acid	Pneumonia
DB00158	C0032584	Folic acid	Polyp
DB00158	C0034063	Folic acid	Pulmonary oedema
DB00158	C0034065	Folic acid	Pulmonary embolism
DB00158	C0034150	Folic acid	Purpura
DB00158	C0034642	Folic acid	Rales
DB00158	C0034882	Folic acid	Rectal disorder
DB00158	C0036690	Folic acid	Septicemia
DB00158	C0036974	Folic acid	Shock
DB00158	C0037274	Folic acid	Skin disorder
DB00158	C0037299	Folic acid	Skin ulcer
DB00158	C0038325	Folic acid	Stevens-Johnson syndrome
DB00158	C0038435	Folic acid	Stress
DB00158	C0038814	Folic acid	Sunburn
DB00158	C0038990	Folic acid	Sweating
DB00158	C0039070	Folic acid	Syncope
DB00158	C0040034	Folic acid	Thrombocytopenia
DB00158	C0040046	Folic acid	Thrombophlebitis
DB00158	C0040053	Folic acid	Thrombosis
DB00158	C0040264	Folic acid	Tinnitus
DB00158	C0041364	Folic acid	Tumour lysis syndrome
DB00158	C0041582	Folic acid	Ulcer
DB00158	C0041912	Folic acid	Upper respiratory tract infection
DB00158	C0042109	Folic acid	Urticaria
DB00158	C0042134	Folic acid	Uterine haemorrhage
DB00158	C0042373	Folic acid	Angiopathy
DB00158	C0042571	Folic acid	Vertigo
DB00158	C0042963	Folic acid	Vomiting
DB00158	C0043096	Folic acid	Weight decreased
DB00158	C0043144	Folic acid	Wheezing
DB00158	C0085593	Folic acid	Chills
DB00158	C0085624	Folic acid	Burning sensation
DB00158	C0085628	Folic acid	Stupor
DB00158	C0085631	Folic acid	Agitation
DB00158	C0085649	Folic acid	Oedema peripheral
DB00158	C0149871	Folic acid	Deep vein thrombosis
DB00158	C0151626	Folic acid	Necrolysis epidermal
DB00158	C0151734	Folic acid	Injection site inflammation
DB00158	C0151736	Folic acid	Accidental injury
DB00158	C0151773	Folic acid	Bone marrow depression
DB00158	C0151799	Folic acid	Skin necrosis
DB00158	C0151849	Folic acid	Phosphatase alkaline increased
DB00158	C0151907	Folic acid	Skin discolouration
DB00158	C0151908	Folic acid	Dry skin
DB00158	C0151942	Folic acid	Arterial thrombosis
DB00158	C0152081	Folic acid	Pustular psoriasis
DB00158	C0162119	Folic acid	Haemoglobin decreased
DB00158	C0162429	Folic acid	Malnutrition
DB00158	C0162835	Folic acid	Leukoderma
DB00158	C0178298	Folic acid	Unspecified disorder of skin and subcutaneous tissue
DB00158	C0206061	Folic acid	Interstitial pneumonia
DB00158	C0206063	Folic acid	Radiation pneumonitis
DB00158	C0221512	Folic acid	Stomach ache
DB00158	C0232461	Folic acid	Increased appetite
DB00158	C0232462	Folic acid	Decreased appetite
DB00158	C0232487	Folic acid	Abdominal discomfort
DB00158	C0232492	Folic acid	Abdominal pain upper
DB00158	C0232495	Folic acid	Abdominal pain lower
DB00158	C0232498	Folic acid	Abdominal tenderness
DB00158	C0233414	Folic acid	Disturbance in attention
DB00158	C0233715	Folic acid	Speech impairment NOS
DB00158	C0235295	Folic acid	Abdominal distress
DB00158	C0235896	Folic acid	Lung infiltration
DB00158	C0237849	Folic acid	Skin exfoliation
DB00158	C0240035	Folic acid	Lung fibrosis interstitial
DB00158	C0243026	Folic acid	Sepsis
DB00158	C0267537	Folic acid	Caecitis
DB00158	C0267596	Folic acid	Rectal haemorrhage
DB00158	C0302295	Folic acid	Eruption
DB00158	C0333355	Folic acid	Mucosal inflammation
DB00158	C0340865	Folic acid	Anaphylactoid reaction
DB00158	C0349506	Folic acid	Photosensitivity
DB00158	C0392171	Folic acid	Influenza-like symptoms
DB00158	C0424790	Folic acid	Rigors
DB00158	C0549493	Folic acid	Alveolitis
DB00158	C0700292	Folic acid	Hypoxemia
DB00158	C0700590	Folic acid	Sweating increased
DB00158	C0740394	Folic acid	Hyperuricaemia
DB00158	C0746883	Folic acid	Febrile neutropenia
DB00158	C0851341	Folic acid	Infestation NOS
DB00158	C0851353	Folic acid	Blood and lymphatic system disorders
DB00158	C0851536	Folic acid	Administration site reaction
DB00158	C0917801	Folic acid	Insomnia
DB00158	C0919924	Folic acid	Pulmonary toxicity
DB00158	C1096343	Folic acid	Infusion site reaction
DB00158	C1145670	Folic acid	Respiratory failure
DB00158	C1306341	Folic acid	Mental disability
DB00158	C1535939	Folic acid	Pneumocystis jirovecii pneumonia
DB00158	C1971624	Folic acid	Appetite absent
DB00158	C2717961	Folic acid	Thrombotic microangiopathy
DB00158	C2830004	Folic acid	Somnolence
DB00158	C2939186	Folic acid	Mood alteration NOS
DB00158	C2979982	Folic acid	Vaginal haemorrhage
DB00162	C0001122	Vitamin A	Acidosis
DB00162	C0001807	Vitamin A	Aggression
DB00162	C0002170	Vitamin A	Alopecia
DB00162	C0003123	Vitamin A	Anorexia
DB00162	C0003962	Vitamin A	Ascites
DB00162	C0004096	Vitamin A	Asthma
DB00162	C0004623	Vitamin A	Bacterial infection
DB00162	C0006826	Vitamin A	Neoplasm malignant
DB00162	C0007859	Vitamin A	Neck pain
DB00162	C0009319	Vitamin A	Colitis
DB00162	C0009450	Vitamin A	Infection
DB00162	C0011175	Vitamin A	Dehydration
DB00162	C0011603	Vitamin A	Dermatitis
DB00162	C0011616	Vitamin A	Dermatitis contact
DB00162	C0012833	Vitamin A	Dizziness
DB00162	C0013604	Vitamin A	Oedema
DB00162	C0015230	Vitamin A	Rash
DB00162	C0015672	Vitamin A	Fatigue
DB00162	C0015967	Vitamin A	Body temperature increased
DB00162	C0016199	Vitamin A	Flank pain
DB00162	C0018681	Vitamin A	Headache
DB00162	C0020672	Vitamin A	Body temperature decreased
DB00162	C0021368	Vitamin A	Inflammation
DB00162	C0023380	Vitamin A	Lethargy
DB00162	C0025061	Vitamin A	Mediastinal disorder
DB00162	C0027497	Vitamin A	Nausea
DB00162	C0027540	Vitamin A	Necrosis
DB00162	C0027651	Vitamin A	Neoplasm
DB00162	C0027769	Vitamin A	Nervousness
DB00162	C0028081	Vitamin A	Night sweats
DB00162	C0030193	Vitamin A	Pain
DB00162	C0030196	Vitamin A	Pain in extremity
DB00162	C0036690	Vitamin A	Septicemia
DB00162	C0036974	Vitamin A	Shock
DB00162	C0038661	Vitamin A	Suicide
DB00162	C0038663	Vitamin A	Suicide attempt
DB00162	C0038999	Vitamin A	Swelling
DB00162	C0041582	Vitamin A	Ulcer
DB00162	C0041657	Vitamin A	Loss of consciousness
DB00162	C0041834	Vitamin A	Erythema
DB00162	C0042029	Vitamin A	Urinary tract infection
DB00162	C0042963	Vitamin A	Vomiting
DB00162	C0043094	Vitamin A	Weight increased
DB00162	C0043096	Vitamin A	Weight decreased
DB00162	C0085593	Vitamin A	Chills
DB00162	C0085602	Vitamin A	Polydipsia
DB00162	C0085633	Vitamin A	Mood swings
DB00162	C0085649	Vitamin A	Oedema peripheral
DB00162	C0151735	Vitamin A	Injection site reaction
DB00162	C0162429	Vitamin A	Malnutrition
DB00162	C0206277	Vitamin A	Fatal outcomes
DB00162	C0220870	Vitamin A	Lightheadedness
DB00162	C0231218	Vitamin A	Malaise
DB00162	C0232462	Vitamin A	Decreased appetite
DB00162	C0234215	Vitamin A	Discomfort
DB00162	C0234233	Vitamin A	Tenderness
DB00162	C0243026	Vitamin A	Sepsis
DB00162	C0333355	Vitamin A	Mucosal inflammation
DB00162	C0476273	Vitamin A	Respiratory distress
DB00162	C0497156	Vitamin A	Lymphadenopathy
DB00162	C0542571	Vitamin A	Face oedema
DB00162	C0677500	Vitamin A	Stinging
DB00162	C0687133	Vitamin A	Drug interaction
DB00162	C0750394	Vitamin A	White blood cell count decreased
DB00162	C0851341	Vitamin A	Infestation NOS
DB00162	C0853813	Vitamin A	Local reaction
DB00162	C0917801	Vitamin A	Insomnia
DB00162	C1325847	Vitamin A	Sensitisation
DB00162	C2830004	Vitamin A	Somnolence
DB00165	C0003123	Pyridoxine	Anorexia
DB00165	C0009782	Pyridoxine	Connective tissue disorder
DB00165	C0012833	Pyridoxine	Dizziness
DB00165	C0013144	Pyridoxine	Drowsiness
DB00165	C0018834	Pyridoxine	Heartburn
DB00165	C0020649	Pyridoxine	Hypotension
DB00165	C0027769	Pyridoxine	Nervousness
DB00165	C0037763	Pyridoxine	Muscle spasms
DB00165	C0233494	Pyridoxine	Tension
DB00175	C0001807	Pravastatin	Aggression
DB00175	C0001824	Pravastatin	Agranulocytosis
DB00175	C0002418	Pravastatin	Amblyopia
DB00175	C0003962	Pravastatin	Ascites
DB00175	C0004096	Pravastatin	Asthma
DB00175	C0004238	Pravastatin	Atrial fibrillation
DB00175	C0004239	Pravastatin	Atrial flutter
DB00175	C0004245	Pravastatin	Atrioventricular block
DB00175	C0004604	Pravastatin	Back pain
DB00175	C0004936	Pravastatin	Mental disorder
DB00175	C0005758	Pravastatin	Blister
DB00175	C0006142	Pravastatin	Breast cancer
DB00175	C0006145	Pravastatin	Breast disorder
DB00175	C0006266	Pravastatin	Bronchospasm
DB00175	C0006277	Pravastatin	Bronchitis
DB00175	C0006444	Pravastatin	Bursitis
DB00175	C0006826	Pravastatin	Neoplasm malignant
DB00175	C0006840	Pravastatin	Candida infection
DB00175	C0007787	Pravastatin	Transient ischaemic attack
DB00175	C0007859	Pravastatin	Neck pain
DB00175	C0008350	Pravastatin	Cholelithiasis
DB00175	C0008370	Pravastatin	Cholestasis
DB00175	C0009763	Pravastatin	Conjunctivitis
DB00175	C0009782	Pravastatin	Connective tissue disorder
DB00175	C0010692	Pravastatin	Cystitis
DB00175	C0010709	Pravastatin	Cyst
DB00175	C0011053	Pravastatin	Deafness
[truncated: 186,569 more rows]
